# Supplementary material for: A fructose/H+ symporter controlled by a LacI-type regulator promotes survival of pandemic Vibrio cholerae in seawater
Source: Nat Commun. 2021 Jul 30;12:4649. doi: 10.1038/s41467-021-24971-3 (PMC8324912; doi:10.1038/s41467-021-24971-3)
Supplement: Supplementary file 4 — Supplementary Data 1 [file 41467_2021_24971_MOESM4_ESM.xlsx]

## Sheet: sheet 1
Dataset S1. Distribution of 11 LacI-type regulator genes and fruT in pandemic and non-pandemic V. cholerae genomes
Assession numbera	strain	fruT	fruI	VC0289	VC0909	VC1286	VCA0132	VCA0519	VC2677	VC2337	VC1721	VC1557	VCA0654
GCF_000153965.1	strain:B33	1	1	1	1	1	1	1	1	1	1	1	1
GCF_000788415.1	strain:2010AA-143	1	1	1	1	1	1	1	1	1	1	1	1
GCF_000788425.1	strain:2010AA-142	1	1	1	1	1	1	1	1	1	1	1	1
GCF_000788435.1	strain:2010AA-144	1	1	1	1	1	1	1	1	1	1	1	1
GCF_000788535.1	strain:2010AA-145	1	1	1	1	1	1	1	1	1	1	1	1
GCF_000788555.1	strain:2010AA-146	1	1	1	1	1	1	1	1	1	1	1	1
GCF_000788575.1	strain:2010AA-147	1	1	1	1	1	1	1	1	1	1	1	1
GCF_000788595.1	strain:2010AA-148	1	1	1	1	1	1	1	1	1	1	1	1
GCF_000788615.1	strain:2010AA-150	1	1	1	1	1	1	1	1	1	1	1	1
GCF_000788635.1	strain:2010AA-151	1	1	1	1	1	1	1	1	1	1	1	1
GCF_000788655.1	strain:2012Env-131	1	1	1	1	1	1	1	1	1	1	1	1
GCF_000788695.1	strain:2012Env-326	1	1	1	1	1	1	1	1	1	1	1	1
GCF_000788715.2	strain:2012Env-9	1	1	1	1	1	1	1	1	1	1	1	1
GCF_000788855.1	strain:2012Env-94	1	1	1	1	1	1	1	1	1	1	1	1
GCF_001030015.1	strain:YN97083	1	1	1	1	1	1	1	1	1	1	1	1
GCF_001248195.1	strain:A60	1	1	1	1	1	1	1	1	1	1	1	1
GCF_001248645.1	strain:6214	1	1	1	1	1	1	1	1	1	1	1	1
GCF_001248905.1	strain:A70	1	1	1	1	1	1	1	1	1	1	1	1
GCF_001249315.1	strain:4322	1	1	1	1	1	1	1	1	1	1	1	1
GCF_001249515.1	strain:6191	1	1	1	1	1	1	1	1	1	1	1	1
GCF_001249715.1	strain:GP152	1	1	1	1	1	1	1	1	1	1	1	1
GCF_001249995.1	strain:A177	1	1	1	1	1	1	1	1	1	1	1	1
GCF_001250035.1	strain:GP145	1	1	1	1	1	1	1	1	1	1	1	1
GCF_001250195.1	strain:MJ1485	1	1	1	1	1	1	1	1	1	1	1	1
GCF_001250235.2	strain:A19	1	1	1	1	1	1	1	1	1	1	1	1
GCF_001250435.1	strain:4642	1	1	1	1	1	1	1	1	1	1	1	1
GCF_001250455.1	strain:A32	1	1	1	1	1	1	1	1	1	1	1	1
GCF_001250795.1	strain:MBN17	1	1	1	1	1	1	1	1	1	1	1	1
GCF_001250935.1	strain:A61	1	1	1	1	1	1	1	1	1	1	1	1
GCF_001251435.1	strain:7687	1	1	1	1	1	1	1	1	1	1	1	1
GCF_001251495.1	strain:GP16	1	1	1	1	1	1	1	1	1	1	1	1
GCF_001251935.1	strain:6194	1	1	1	1	1	1	1	1	1	1	1	1
GCF_001251975.1	strain:6212	1	1	1	1	1	1	1	1	1	1	1	1
GCF_001252495.1	strain:A18	1	1	1	1	1	1	1	1	1	1	1	1
GCF_001252775.1	strain:6215	1	1	1	1	1	1	1	1	1	1	1	1
GCF_001252855.1	strain:4111	1	1	1	1	1	1	1	1	1	1	1	1
GCF_001253035.1	strain:1346	1	1	1	1	1	1	1	1	1	1	1	1
GCF_001253235.1	strain:A29	1	1	1	1	1	1	1	1	1	1	1	1
GCF_001253575.1	strain:GP8	1	1	1	1	1	1	1	1	1	1	1	1
GCF_001253695.1	strain:A31	1	1	1	1	1	1	1	1	1	1	1	1
GCF_001254055.1	strain:A4	1	1	1	1	1	1	1	1	1	1	1	1
GCF_001254095.1	strain:A325	1	1	1	1	1	1	1	1	1	1	1	1
GCF_001254535.1	strain:A59	1	1	1	1	1	1	1	1	1	1	1	1
GCF_001254675.1	strain:A5	1	1	1	1	1	1	1	1	1	1	1	1
GCF_001254955.1	strain:6197	1	1	1	1	1	1	1	1	1	1	1	1
GCF_001255155.1	strain:A22	1	1	1	1	1	1	1	1	1	1	1	1
GCF_001255575.1	strain:A6	1	1	1	1	1	1	1	1	1	1	1	1
GCF_001255915.1	strain:7685	1	1	1	1	1	1	1	1	1	1	1	1
GCF_001257035.1	strain:4110	1	1	1	1	1	1	1	1	1	1	1	1
GCF_001257835.1	strain:6193	1	1	1	1	1	1	1	1	1	1	1	1
GCF_001258535.1	strain:7686	1	1	1	1	1	1	1	1	1	1	1	1
GCF_001259055.1	strain:4113	1	1	1	1	1	1	1	1	1	1	1	1
GCF_001259475.1	strain:6210	1	1	1	1	1	1	1	1	1	1	1	1
GCF_001259495.1	strain:A76	1	1	1	1	1	1	1	1	1	1	1	1
GCF_001259635.1	strain:A68	1	1	1	1	1	1	1	1	1	1	1	1
GCF_001259715.1	strain:4538	1	1	1	1	1	1	1	1	1	1	1	1
GCF_001259995.1	strain:A215	1	1	1	1	1	1	1	1	1	1	1	1
GCF_001260695.1	strain:7684	1	1	1	1	1	1	1	1	1	1	1	1
GCF_001260915.1	strain:A66	1	1	1	1	1	1	1	1	1	1	1	1
GCF_001260995.1	strain:A27	1	1	1	1	1	1	1	1	1	1	1	1
GCF_001261535.1	strain:A487(1)	1	1	1	1	1	1	1	1	1	1	1	1
GCF_001261555.1	strain:6201	1	1	1	1	1	1	1	1	1	1	1	1
GCF_001282605.1	strain:EC-051	1	1	1	1	1	1	1	1	1	1	1	1
GCF_009858355.1	strain:NALMLE41	1	1	1	1	1	1	1	1	1	1	1	1
GCF_009858365.1	strain:NALMLE42	1	1	1	1	1	1	1	1	1	1	1	1
GCF_009858425.1	strain:NALMLE40	1	1	1	1	1	1	1	1	1	1	1	1
GCF_009858435.1	strain:NALMLE39	1	1	1	1	1	1	1	1	1	1	1	1
GCF_009858455.1	strain:NALMLE38	1	1	1	1	1	1	1	1	1	1	1	1
GCF_009858475.1	strain:NALMLE37	1	1	1	1	1	1	1	1	1	1	1	1
GCF_009858505.1	strain:NALMLE36	1	1	1	1	1	1	1	1	1	1	1	1
GCF_009858515.1	strain:NALMLE35	1	1	1	1	1	1	1	1	1	1	1	1
GCF_009858545.1	strain:NALMLE34	1	1	1	1	1	1	1	1	1	1	1	1
GCF_009858565.1	strain:NALMLE33	1	1	1	1	1	1	1	1	1	1	1	1
GCF_009858615.1	strain:NALMLE29	1	1	1	1	1	1	1	1	1	1	1	1
GCF_009858635.1	strain:NALMLE28	1	1	1	1	1	1	1	1	1	1	1	1
GCF_009858725.1	strain:NALMLE24	1	1	1	1	1	1	1	1	1	1	1	1
GCF_009858735.1	strain:NALMLE23	1	1	1	1	1	1	1	1	1	1	1	1
GCF_009858805.1	strain:NALMLE20	1	1	1	1	1	1	1	1	1	1	1	1
GCF_000174115.1	strain:12129(1)	1	1	1	1	1	1	1	1	1	1	1	1
GCF_000174335.1	strain:BX330286	1	1	1	1	1	1	1	1	1	1	1	1
GCF_000021605.1	strain:M66-2	1	1	1	1	1	1	1	1	1	1	1	1
GCF_000021625.1	strain:O395	1	1	1	1	1	1	1	1	1	1	1	1
GCF_000022585.1	strain:MJ-1236	1	1	1	1	1	1	1	1	1	1	1	1
GCF_000153945.1	strain:NCTC8457	1	1	1	1	1	1	1	1	1	1	1	1
GCF_000174275.1	strain:RC9	1	1	1	1	1	1	1	1	1	1	1	1
GCF_000175695.1	strain:CIRS101	1	1	1	1	1	1	1	1	1	1	1	1
GCF_000176395.1	strain:RC27	1	1	1	1	1	1	1	1	1	1	1	1
GCF_000176435.1	strain:INDRE91/1	1	1	1	1	1	1	1	1	1	1	1	1
GCF_000250855.1	strain:IEC224	1	1	1	1	1	1	1	1	1	1	1	1
GCF_000257415.2	strain:2011EL-301	1	1	1	1	1	1	1	1	1	1	1	1
GCF_000736865.1	strain:NIH41	1	1	1	1	1	1	1	1	1	1	1	1
GCF_000788735.1	strain:2012Env-90	1	1	1	1	1	1	1	1	1	1	1	1
GCF_000788795.1	strain:2012HC-24	1	1	1	1	1	1	1	1	1	1	1	1
GCF_000788815.1	strain:2012HC-34	1	1	1	1	1	1	1	1	1	1	1	1
GCF_000788835.1	strain:2012HC-31	1	1	1	1	1	1	1	1	1	1	1	1
GCF_000788875.1	strain:2012HC-07	1	1	1	1	1	1	1	1	1	1	1	1
GCF_000788895.1	strain:2012HC-18	1	1	1	1	1	1	1	1	1	1	1	1
GCF_000788915.1	strain:2012HC-17	1	1	1	1	1	1	1	1	1	1	1	1
GCF_000788935.1	strain:2012HC-32	1	1	1	1	1	1	1	1	1	1	1	1
GCF_000788955.1	strain:2012HC-35	1	1	1	1	1	1	1	1	1	1	1	1
GCF_000788975.1	strain:2012HC-33	1	1	1	1	1	1	1	1	1	1	1	1
GCF_000788995.1	strain:2012HC-21	1	1	1	1	1	1	1	1	1	1	1	1
GCF_000789015.1	strain:2012HC-22	1	1	1	1	1	1	1	1	1	1	1	1
GCF_000789035.1	strain:2012HC-11	1	1	1	1	1	1	1	1	1	1	1	1
GCF_000789055.1	strain:2012HC-16	1	1	1	1	1	1	1	1	1	1	1	1
GCF_000789075.1	strain:2012HC-15	1	1	1	1	1	1	1	1	1	1	1	1
GCF_000789095.1	strain:2012HC-19	1	1	1	1	1	1	1	1	1	1	1	1
GCF_000789115.1	strain:2012HC-08	1	1	1	1	1	1	1	1	1	1	1	1
GCF_000789135.1	strain:2012HC-10	1	1	1	1	1	1	1	1	1	1	1	1
GCF_000789155.1	strain:2012HC-12	1	1	1	1	1	1	1	1	1	1	1	1
GCF_000953755.1	strain:InDRE4354	1	1	1	1	1	1	1	1	1	1	1	1
GCF_000953775.1	strain:InDRE4262	1	1	1	1	1	1	1	1	1	1	1	1
GCF_000966375.1	strain:P18899-D	1	1	1	1	1	1	1	1	1	1	1	1
GCF_000967785.2	strain:I-1300	1	1	1	1	1	1	1	1	1	1	1	1
GCF_001281585.1	strain:31	1	1	1	1	1	1	1	1	1	1	1	1
GCF_001281595.1	strain:39	1	1	1	1	1	1	1	1	1	1	1	1
GCF_001281615.1	strain:43	1	1	1	1	1	1	1	1	1	1	1	1
GCF_001318185.1	strain:KW3	1	1	1	1	1	1	1	1	1	1	1	1
GCF_002196185.1	strain:223	1	1	1	1	1	1	1	1	1	1	1	1
GCF_002407455.1	strain:VC0101557	1	1	1	1	1	1	1	1	1	1	1	1
GCF_002892855.1	strain:A1552	1	1	1	1	1	1	1	1	1	1	1	1
GCF_002911455.1	strain:5879	1	1	1	1	1	1	1	1	1	1	1	1
GCF_003719755.1	strain:E4	1	1	1	1	1	1	1	1	1	1	1	1
GCF_004328575.1	strain:20000	1	1	1	1	1	1	1	1	1	1	1	1
GCF_009728205.1	strain:4	1	1	1	1	1	1	1	1	1	1	1	1
GCF_009763825.1	strain:F9993	1	1	1	1	1	1	1	1	1	1	1	1
GCF_009763945.1	strain:C6706	1	1	1	1	1	1	1	1	1	1	1	1
GCF_003063785.1	strain:N16961	1	1	1	1	1	1	1	1	1	1	1	1
GCF_000765415.1	strain:2012EL-2176	1	1	1	1	1	1	1	1	1	1	1	1
GCF_002217575.1	strain:W4-13	1	1	1	1	1	1	1	1	1	1	1	1
GCF_000829215.1	strain:MS6	1	1	1	1	1	1	1	1	1	1	1	1
GCF_000152425.1	strain:MO10	1	1	1	1	1	1	1	1	1	1	1	1
GCF_000736845.1	strain:63-93(MO45)	1	1	1	1	1	1	1	1	1	1	1	1
GCF_001184775.1	strain:YN98296	1	1	1	1	1	1	1	1	1	1	1	1
GCF_001247885.1	strain:IDHO1_726	1	1	1	1	1	1	1	1	1	1	1	1
GCF_001257215.1	strain:A330	1	1	1	1	1	1	1	1	1	1	1	1
GCF_001257975.1	strain:A383	1	1	1	1	1	1	1	1	1	1	1	1
GCF_002194155.1	strain:FC1877	1	1	1	1	1	1	1	1	1	1	1	1
GCF_002194165.1	strain:FC3611a	1	1	1	1	1	1	1	1	1	1	1	1
GCF_002194185.1	strain:FC3611b	1	1	1	1	1	1	1	1	1	1	1	1
GCF_002194215.1	strain:FC2273	1	1	1	1	1	1	1	1	1	1	1	1
GCF_002194235.1	strain:FC2271	1	1	1	1	1	1	1	1	1	1	1	1
GCF_002194245.1	strain:FC1384	1	1	1	1	1	1	1	1	1	1	1	1
GCF_002194305.1	strain:FC1817	1	1	1	1	1	1	1	1	1	1	1	1
GCF_002918335.1	strain:146P	1	1	1	1	1	1	1	1	1	1	1	1
GCF_002918345.1	strain:146N	1	1	1	1	1	1	1	1	1	1	1	1
GCF_900324425.1	strain:4295STDY6534232	1	1	1	1	1	1	1	1	1	1	1	1
GCF_900324445.1	strain:4295STDY6534216	1	1	1	1	1	1	1	1	1	1	1	1
GCF_900324455.1	strain:4295STDY6534248	1	1	1	1	1	1	1	1	1	1	1	1
GCF_000487955.1	strain:E306	1	1	1	1	1	1	1	1	1	1	1	1
GCF_000754625.1	strain:5/66	1	1	1	1	1	1	1	1	1	1	1	1
GCF_001029975.1	strain:YN2011004	1	1	1	1	1	1	1	1	1	1	1	1
GCF_001030035.1	strain:YN89004	1	1	1	1	1	1	1	1	1	1	1	1
GCF_001186495.1	strain:NHCC-078	1	1	1	1	1	1	1	1	1	1	1	1
GCF_001186655.1	strain:NHCC-011	1	1	1	1	1	1	1	1	1	1	1	1
GCF_001186665.1	strain:NHCC-04	1	1	1	1	1	1	1	1	1	1	1	1
GCF_001186675.1	strain:NHCC-048	1	1	1	1	1	1	1	1	1	1	1	1
GCF_001186725.1	strain:NHCC-021	1	1	1	1	1	1	1	1	1	1	1	1
GCF_001186735.1	strain:NHCC-042	1	1	1	1	1	1	1	1	1	1	1	1
GCF_001186755.1	strain:NHCC-019	1	1	1	1	1	1	1	1	1	1	1	1
GCF_001186785.1	strain:NHCC-05	1	1	1	1	1	1	1	1	1	1	1	1
GCF_001186805.1	strain:NHCC-081	1	1	1	1	1	1	1	1	1	1	1	1
GCF_001186825.1	strain:NHCM-01	1	1	1	1	1	1	1	1	1	1	1	1
GCF_001186835.1	strain:NHCC-083	1	1	1	1	1	1	1	1	1	1	1	1
GCF_001186855.1	strain:NHCM-02	1	1	1	1	1	1	1	1	1	1	1	1
GCF_001186885.1	strain:NHCM-06	1	1	1	1	1	1	1	1	1	1	1	1
GCF_001186905.1	strain:NHCM-04	1	1	1	1	1	1	1	1	1	1	1	1
GCF_001186915.1	strain:NHCM-012	1	1	1	1	1	1	1	1	1	1	1	1
GCF_001186925.1	strain:NHCM-013	1	1	1	1	1	1	1	1	1	1	1	1
GCF_001186965.1	strain:NHCM-016A	1	1	1	1	1	1	1	1	1	1	1	1
GCF_001186985.1	strain:NHCM-017	1	1	1	1	1	1	1	1	1	1	1	1
GCF_001186995.1	strain:NHCM-029	1	1	1	1	1	1	1	1	1	1	1	1
GCF_001187015.1	strain:NHCM-044	1	1	1	1	1	1	1	1	1	1	1	1
GCF_001187025.1	strain:NHCM-037	1	1	1	1	1	1	1	1	1	1	1	1
GCF_001187065.1	strain:NHCM-033	1	1	1	1	1	1	1	1	1	1	1	1
GCF_001187085.1	strain:NHCM-043	1	1	1	1	1	1	1	1	1	1	1	1
GCF_001187095.1	strain:NHCM-045	1	1	1	1	1	1	1	1	1	1	1	1
GCF_001187105.1	strain:NHCM-053	1	1	1	1	1	1	1	1	1	1	1	1
GCF_001187145.1	strain:NHCM-047	1	1	1	1	1	1	1	1	1	1	1	1
GCF_001187165.1	strain:NHCM-054	1	1	1	1	1	1	1	1	1	1	1	1
GCF_001187175.1	strain:NHCM-048	1	1	1	1	1	1	1	1	1	1	1	1
GCF_001187185.1	strain:NHCC-068	1	1	1	1	1	1	1	1	1	1	1	1
GCF_001187225.1	strain:NHCC-079	1	1	1	1	1	1	1	1	1	1	1	1
GCF_001187245.1	strain:NHCC-080	1	1	1	1	1	1	1	1	1	1	1	1
GCF_001187265.1	strain:NHCM-03	1	1	1	1	1	1	1	1	1	1	1	1
GCF_001247245.1	strain:4679	1	1	1	1	1	1	1	1	1	1	1	1
GCF_001247525.1	strain:A346(1)	1	1	1	1	1	1	1	1	1	1	1	1
GCF_001247835.1	strain:1627	1	1	1	1	1	1	1	1	1	1	1	1
GCF_001248465.1	strain:V212-1	1	1	1	1	1	1	1	1	1	1	1	1
GCF_001248505.1	strain:4519	1	1	1	1	1	1	1	1	1	1	1	1
GCF_001249085.1	strain:MBRN14	1	1	1	1	1	1	1	1	1	1	1	1
GCF_001249795.1	strain:4672	1	1	1	1	1	1	1	1	1	1	1	1
GCF_001250615.1	strain:A488(2)	1	1	1	1	1	1	1	1	1	1	1	1
GCF_001252055.1	strain:4551	1	1	1	1	1	1	1	1	1	1	1	1
GCF_001252075.1	strain:4121	1	1	1	1	1	1	1	1	1	1	1	1
GCF_001252675.1	strain:V5	1	1	1	1	1	1	1	1	1	1	1	1
GCF_001252875.1	strain:A152	1	1	1	1	1	1	1	1	1	1	1	1
GCF_001252895.1	strain:4585	1	1	1	1	1	1	1	1	1	1	1	1
GCF_001253055.1	strain:4600	1	1	1	1	1	1	1	1	1	1	1	1
GCF_001253155.1	strain:A154	1	1	1	1	1	1	1	1	1	1	1	1
GCF_001253295.1	strain:A185	1	1	1	1	1	1	1	1	1	1	1	1
GCF_001253315.1	strain:GP140	1	1	1	1	1	1	1	1	1	1	1	1
GCF_001254335.1	strain:4784	1	1	1	1	1	1	1	1	1	1	1	1
GCF_001254355.1	strain:MG116226	1	1	1	1	1	1	1	1	1	1	1	1
GCF_001254435.1	strain:GP160	1	1	1	1	1	1	1	1	1	1	1	1
GCF_001254635.1	strain:4623	1	1	1	1	1	1	1	1	1	1	1	1
GCF_001254655.1	strain:A10	1	1	1	1	1	1	1	1	1	1	1	1
GCF_001254815.1	strain:4675	1	1	1	1	1	1	1	1	1	1	1	1
GCF_001254895.1	strain:MG116025	1	1	1	1	1	1	1	1	1	1	1	1
GCF_001255835.1	strain:4536	1	1	1	1	1	1	1	1	1	1	1	1
GCF_001256015.1	strain:4663	1	1	1	1	1	1	1	1	1	1	1	1
GCF_001256355.1	strain:PRL5	1	1	1	1	1	1	1	1	1	1	1	1
GCF_001257075.1	strain:A488(1)	1	1	1	1	1	1	1	1	1	1	1	1
GCF_001257255.1	strain:V109	1	1	1	1	1	1	1	1	1	1	1	1
GCF_001257895.1	strain:4593	1	1	1	1	1	1	1	1	1	1	1	1
GCF_001258495.1	strain:4656	1	1	1	1	1	1	1	1	1	1	1	1
GCF_001258555.1	strain:4488	1	1	1	1	1	1	1	1	1	1	1	1
GCF_001258995.1	strain:4646	1	1	1	1	1	1	1	1	1	1	1	1
GCF_001259135.1	strain:4605	1	1	1	1	1	1	1	1	1	1	1	1
GCF_001259235.1	strain:4552	1	1	1	1	1	1	1	1	1	1	1	1
GCF_001259315.1	strain:A131	1	1	1	1	1	1	1	1	1	1	1	1
GCF_001259555.1	strain:A46	1	1	1	1	1	1	1	1	1	1	1	1
GCF_001259875.1	strain:4661	1	1	1	1	1	1	1	1	1	1	1	1
GCF_001260175.1	strain:4662	1	1	1	1	1	1	1	1	1	1	1	1
GCF_001260295.1	strain:1362	1	1	1	1	1	1	1	1	1	1	1	1
GCF_001260335.1	strain:4339	1	1	1	1	1	1	1	1	1	1	1	1
GCF_001261075.1	strain:PRL64	1	1	1	1	1	1	1	1	1	1	1	1
GCF_001261335.1	strain:GP60	1	1	1	1	1	1	1	1	1	1	1	1
GCF_002946655.1	strain:HC1037	1	1	1	1	1	1	1	1	1	1	1	1
GCF_004309765.1	strain:IDH08148	1	1	1	1	1	1	1	1	1	1	1	1
GCF_009858375.1	strain:NALMLE45	1	1	1	1	1	1	1	1	1	1	1	1
GCF_009858395.1	strain:NALMLE43	1	1	1	1	1	1	1	1	1	1	1	1
GCF_009858405.1	strain:NALMLE44	1	1	1	1	1	1	1	1	1	1	1	1
GCF_009858595.1	strain:NALMLE31	1	1	1	1	1	1	1	1	1	1	1	1
GCF_009858605.1	strain:NALMLE30	1	1	1	1	1	1	1	1	1	1	1	1
GCF_009858655.1	strain:NALMLE27	1	1	1	1	1	1	1	1	1	1	1	1
GCF_009858675.1	strain:NALMLE26	1	1	1	1	1	1	1	1	1	1	1	1
GCF_009858715.1	strain:NALMLE25	1	1	1	1	1	1	1	1	1	1	1	1
GCF_009858755.1	strain:NALMLE22	1	1	1	1	1	1	1	1	1	1	1	1
GCF_009858795.1	strain:NALMLE13	1	1	1	1	1	1	1	1	1	1	1	1
GCF_009858815.1	strain:NALMLE15	1	1	1	1	1	1	1	1	1	1	1	1
GCF_009858845.1	strain:NALMLE08	1	1	1	1	1	1	1	1	1	1	1	1
GCF_009858855.1	strain:NALMLE11	1	1	1	1	1	1	1	1	1	1	1	1
GCF_009858925.1	strain:NALMLE07	1	1	1	1	1	1	1	1	1	1	1	1
GCF_009858935.1	strain:NALMLE06	1	1	1	1	1	1	1	1	1	1	1	1
GCF_009858945.1	strain:NALMLE03	1	1	1	1	1	1	1	1	1	1	1	1
GCF_009858955.1	strain:NALMLE05	1	1	1	1	1	1	1	1	1	1	1	1
GCF_009858985.1	strain:NALMLE02	1	1	1	1	1	1	1	1	1	1	1	1
GCF_009858995.1	strain:NALMLE01	1	1	1	1	1	1	1	1	1	1	1	1
GCF_009938115.1	strain:AAS91	1	1	1	1	1	1	1	1	1	1	1	1
GCF_000221345.1	strain:HC-40A1	1	1	1	1	1	1	1	1	1	1	1	1
GCF_000221365.1	strain:HC-48A1	1	1	1	1	1	1	1	1	1	1	1	1
GCF_000221385.1	strain:HC-70A1	1	1	1	1	1	1	1	1	1	1	1	1
GCF_000221425.1	strain:HFU-02	1	1	1	1	1	1	1	1	1	1	1	1
GCF_000221485.1	strain:HC-38A1	1	1	1	1	1	1	1	1	1	1	1	1
GCF_000234865.1	strain:HC-48B2	1	1	1	1	1	1	1	1	1	1	1	1
GCF_000234885.1	strain:HC-33A2	1	1	1	1	1	1	1	1	1	1	1	1
GCF_000234905.1	strain:HC-32A1	1	1	1	1	1	1	1	1	1	1	1	1
GCF_000234925.1	strain:HC-22A1	1	1	1	1	1	1	1	1	1	1	1	1
GCF_000234945.1	strain:HC-21A1	1	1	1	1	1	1	1	1	1	1	1	1
GCF_000234965.1	strain:HC-19A1	1	1	1	1	1	1	1	1	1	1	1	1
GCF_000275645.1	strain:H1	1	1	1	1	1	1	1	1	1	1	1	1
GCF_000279185.1	strain:HC-42A1	1	1	1	1	1	1	1	1	1	1	1	1
GCF_000279205.1	strain:HC-56A2	1	1	1	1	1	1	1	1	1	1	1	1
GCF_000279245.1	strain:CP1041(14)	1	1	1	1	1	1	1	1	1	1	1	1
GCF_000279305.1	strain:CP1032(5)	1	1	1	1	1	1	1	1	1	1	1	1
GCF_000279325.1	strain:CP1038(11)	1	1	1	1	1	1	1	1	1	1	1	1
GCF_000279345.1	strain:CP1042(15)	1	1	1	1	1	1	1	1	1	1	1	1
GCF_000279375.1	strain:HC-57A2	1	1	1	1	1	1	1	1	1	1	1	1
GCF_000279395.1	strain:CP1048(21)	1	1	1	1	1	1	1	1	1	1	1	1
GCF_000279415.1	strain:HC-20A2	1	1	1	1	1	1	1	1	1	1	1	1
GCF_000279455.1	strain:HC-46A1	1	1	1	1	1	1	1	1	1	1	1	1
GCF_000279555.1	strain:CP1030(3)	1	1	1	1	1	1	1	1	1	1	1	1
GCF_000279785.1	strain:CP1047(20)	1	1	1	1	1	1	1	1	1	1	1	1
GCF_000279955.1	strain:HC-47A1	1	1	1	1	1	1	1	1	1	1	1	1
GCF_000281655.1	strain:CP1046(19)	1	1	1	1	1	1	1	1	1	1	1	1
GCF_000299495.2	strain:VC35	1	1	1	1	1	1	1	1	1	1	1	1
GCF_000299515.2	strain:VC1761	1	1	1	1	1	1	1	1	1	1	1	1
GCF_000299535.2	strain:VC4370	1	1	1	1	1	1	1	1	1	1	1	1
GCF_000302755.1	strain:HC-41A1	1	1	1	1	1	1	1	1	1	1	1	1
GCF_000302775.1	strain:HC-39A1	1	1	1	1	1	1	1	1	1	1	1	1
GCF_000302965.1	strain:CP1037(10)	1	1	1	1	1	1	1	1	1	1	1	1
GCF_000302985.1	strain:CP1040(13)	1	1	1	1	1	1	1	1	1	1	1	1
GCF_000303045.1	strain:CP1044(17)	1	1	1	1	1	1	1	1	1	1	1	1
GCF_000303065.1	strain:CP1050(23)	1	1	1	1	1	1	1	1	1	1	1	1
GCF_000303125.1	strain:HC-81A2	1	1	1	1	1	1	1	1	1	1	1	1
GCF_000304755.1	strain:CP1033(6)	1	1	1	1	1	1	1	1	1	1	1	1
GCF_000304935.2	strain:HC-17A1	1	1	1	1	1	1	1	1	1	1	1	1
GCF_000304995.1	strain:HC-50A2	1	1	1	1	1	1	1	1	1	1	1	1
GCF_000305075.2	strain:HC-62A1	1	1	1	1	1	1	1	1	1	1	1	1
GCF_000305095.2	strain:HC-77A1	1	1	1	1	1	1	1	1	1	1	1	1
GCF_000305585.2	strain:HC-37A1	1	1	1	1	1	1	1	1	1	1	1	1
GCF_000305625.2	strain:HC-62B1	1	1	1	1	1	1	1	1	1	1	1	1
GCF_000305675.2	strain:HC-17A2	1	1	1	1	1	1	1	1	1	1	1	1
GCF_000305695.2	strain:HC-69A1	1	1	1	1	1	1	1	1	1	1	1	1
GCF_000318485.2	strain:HC-7A1	1	1	1	1	1	1	1	1	1	1	1	1
GCF_000318505.2	strain:HC-81A1	1	1	1	1	1	1	1	1	1	1	1	1
GCF_000327105.3	strain:HC-64A1	1	1	1	1	1	1	1	1	1	1	1	1
GCF_000327125.3	strain:HC-65A1	1	1	1	1	1	1	1	1	1	1	1	1
GCF_000327145.3	strain:HC-67A1	1	1	1	1	1	1	1	1	1	1	1	1
GCF_000327165.3	strain:HC-68A1	1	1	1	1	1	1	1	1	1	1	1	1
GCF_000327185.3	strain:HC-71A1	1	1	1	1	1	1	1	1	1	1	1	1
GCF_000327205.3	strain:HC-72A2	1	1	1	1	1	1	1	1	1	1	1	1
GCF_000327245.3	strain:HC-80A1	1	1	1	1	1	1	1	1	1	1	1	1
GCF_000330905.1	strain:4260B	1	1	1	1	1	1	1	1	1	1	1	1
GCF_000338075.1	strain:InabaG4222	1	1	1	1	1	1	1	1	1	1	1	1
GCF_000338215.2	strain:P-18785	1	1	1	1	1	1	1	1	1	1	1	1
GCF_000348045.2	strain:116059	1	1	1	1	1	1	1	1	1	1	1	1
GCF_000348105.2	strain:95412	1	1	1	1	1	1	1	1	1	1	1	1
GCF_000348125.2	strain:AG-7404	1	1	1	1	1	1	1	1	1	1	1	1
GCF_000348145.2	strain:AG-8040	1	1	1	1	1	1	1	1	1	1	1	1
GCF_000348165.2	strain:EC-0009	1	1	1	1	1	1	1	1	1	1	1	1
GCF_000348185.2	strain:EC-0012	1	1	1	1	1	1	1	1	1	1	1	1
GCF_000348205.2	strain:EC-0027	1	1	1	1	1	1	1	1	1	1	1	1
GCF_000348225.2	strain:EC-0051	1	1	1	1	1	1	1	1	1	1	1	1
GCF_000348245.2	strain:EDC-020	1	1	1	1	1	1	1	1	1	1	1	1
GCF_000348265.2	strain:EDC-022	1	1	1	1	1	1	1	1	1	1	1	1
GCF_000348285.2	strain:EM-1536	1	1	1	1	1	1	1	1	1	1	1	1
GCF_000348305.2	strain:EM-1546	1	1	1	1	1	1	1	1	1	1	1	1
GCF_000348325.2	strain:EM-1626	1	1	1	1	1	1	1	1	1	1	1	1
GCF_000348365.1	strain:EM-1727	1	1	1	1	1	1	1	1	1	1	1	1
GCF_000348385.2	strain:NHCC-004A	1	1	1	1	1	1	1	1	1	1	1	1
GCF_000348405.2	strain:NHCC-006C	1	1	1	1	1	1	1	1	1	1	1	1
GCF_000348445.2	strain:NHCC-010F	1	1	1	1	1	1	1	1	1	1	1	1
GCF_000348465.2	strain:Nep-21106	1	1	1	1	1	1	1	1	1	1	1	1
GCF_000348485.2	strain:Nep-21113	1	1	1	1	1	1	1	1	1	1	1	1
GCF_000348505.2	strain:PCS-023	1	1	1	1	1	1	1	1	1	1	1	1
GCF_000500675.1	strain:OgawaRND19187	1	1	1	1	1	1	1	1	1	1	1	1
GCF_000500695.1	strain:InabaRND18899	1	1	1	1	1	1	1	1	1	1	1	1
GCF_000500715.1	strain:OgawaRND6878	1	1	1	1	1	1	1	1	1	1	1	1
GCF_000500735.1	strain:InabaRND18826	1	1	1	1	1	1	1	1	1	1	1	1
GCF_000569115.2	strain:PCS-022	1	1	1	1	1	1	1	1	1	1	1	1
GCF_000600255.1	strain:L-3226	1	1	1	1	1	1	1	1	1	1	1	1
GCF_000621645.1	strain:ATCC14035	1	1	1	1	1	1	1	1	1	1	1	1
GCF_000709105.1	strain:M29	1	1	1	1	1	1	1	1	1	1	1	1
GCF_000710445.1	strain:OgawaRND19188	1	1	1	1	1	1	1	1	1	1	1	1
GCF_000710455.1	strain:OgawaRND19191	1	1	1	1	1	1	1	1	1	1	1	1
GCF_000753725.1	strain:MAK676	1	1	1	1	1	1	1	1	1	1	1	1
GCF_000763075.1	strain:RND81	1	1	1	1	1	1	1	1	1	1	1	1
GCF_000786335.1	strain:81	1	1	1	1	1	1	1	1	1	1	1	1
GCF_000786345.1	strain:3265/80	1	1	1	1	1	1	1	1	1	1	1	1
GCF_000818865.1	strain:I-1471	1	1	1	1	1	1	1	1	1	1	1	1
GCF_000939665.1	strain:MAK97	1	1	1	1	1	1	1	1	1	1	1	1
GCF_000946735.1	strain:G_298Guinea	1	1	1	1	1	1	1	1	1	1	1	1
GCF_000960915.1	strain:M1429	1	1	1	1	1	1	1	1	1	1	1	1
GCF_000961975.1	strain:D-35	1	1	1	1	1	1	1	1	1	1	1	1
GCF_000963555.1	strain:FJ147	1	1	1	1	1	1	1	1	1	1	1	1
GCF_000965285.1	strain:R17644	1	1	1	1	1	1	1	1	1	1	1	1
GCF_000966385.1	strain:M818	1	1	1	1	1	1	1	1	1	1	1	1
GCF_000966395.1	strain:P18899	1	1	1	1	1	1	1	1	1	1	1	1
GCF_001027485.1	strain:PhVC-326	1	1	1	1	1	1	1	1	1	1	1	1
GCF_001027495.1	strain:PhVE-5	1	1	1	1	1	1	1	1	1	1	1	1
GCF_001027505.1	strain:PhVC-311	1	1	1	1	1	1	1	1	1	1	1	1
GCF_001186485.1	strain:EM-1626	1	1	1	1	1	1	1	1	1	1	1	1
GCF_001186505.1	strain:EM-1652A	1	1	1	1	1	1	1	1	1	1	1	1
GCF_001186515.1	strain:EM-1543	1	1	1	1	1	1	1	1	1	1	1	1
GCF_001186565.1	strain:EM-1688	1	1	1	1	1	1	1	1	1	1	1	1
GCF_001186575.1	strain:EM-1654	1	1	1	1	1	1	1	1	1	1	1	1
GCF_001186585.1	strain:EM-1690A	1	1	1	1	1	1	1	1	1	1	1	1
GCF_001186595.1	strain:EM-1690	1	1	1	1	1	1	1	1	1	1	1	1
GCF_001186645.1	strain:EM-1706	1	1	1	1	1	1	1	1	1	1	1	1
GCF_001187255.1	strain:EM-1542	1	1	1	1	1	1	1	1	1	1	1	1
GCF_001281665.1	strain:56	1	1	1	1	1	1	1	1	1	1	1	1
GCF_001471455.2	strain:FDAARGOS_101	1	1	1	1	1	1	1	1	1	1	1	1
GCF_001515085.1	strain:M1399	1	1	1	1	1	1	1	1	1	1	1	1
GCF_001515095.1	strain:ME-7	1	1	1	1	1	1	1	1	1	1	1	1
GCF_001515105.1	strain:M1395	1	1	1	1	1	1	1	1	1	1	1	1
GCF_001515115.1	strain:M988	1	1	1	1	1	1	1	1	1	1	1	1
GCF_001515165.1	strain:M1522	1	1	1	1	1	1	1	1	1	1	1	1
GCF_001517845.1	strain:M1275	1	1	1	1	1	1	1	1	1	1	1	1
GCF_001517855.1	strain:M1275D	1	1	1	1	1	1	1	1	1	1	1	1
GCF_001521835.1	strain:M888	1	1	1	1	1	1	1	1	1	1	1	1
GCF_001543465.1	strain:InabaPIC018	1	1	1	1	1	1	1	1	1	1	1	1
GCF_001617665.1	strain:CW-6	1	1	1	1	1	1	1	1	1	1	1	1
GCF_001617675.1	strain:M888D	1	1	1	1	1	1	1	1	1	1	1	1
GCF_001637545.1	strain:M139	1	1	1	1	1	1	1	1	1	1	1	1
GCF_001637555.1	strain:M299	1	1	1	1	1	1	1	1	1	1	1	1
GCF_001637575.1	strain:M1501	1	1	1	1	1	1	1	1	1	1	1	1
GCF_001639085.1	strain:P13762	1	1	1	1	1	1	1	1	1	1	1	1
GCF_001641685.1	strain:M1518	1	1	1	1	1	1	1	1	1	1	1	1
GCF_001641705.1	strain:M1524	1	1	1	1	1	1	1	1	1	1	1	1
GCF_001641745.1	strain:6/67	1	1	1	1	1	1	1	1	1	1	1	1
GCF_001641765.1	strain:M1327	1	1	1	1	1	1	1	1	1	1	1	1
GCF_001683415.1	strain:2740-80	1	1	1	1	1	1	1	1	1	1	1	1
GCF_001729125.1	strain:857	1	1	1	1	1	1	1	1	1	1	1	1
GCF_001729195.1	strain:VC22	1	1	1	1	1	1	1	1	1	1	1	1
GCF_001743085.1	strain:3223-74	1	1	1	1	1	1	1	1	1	1	1	1
GCF_001854425.1	strain:Env-390	1	1	1	1	1	1	1	1	1	1	1	1
GCF_001857145.1	strain:2559-78	1	1	1	1	1	1	1	1	1	1	1	1
GCF_001857245.1	strain:2512-86	1	1	1	1	1	1	1	1	1	1	1	1
GCF_001857265.1	strain:3272-78	1	1	1	1	1	1	1	1	1	1	1	1
GCF_001857285.1	strain:692-79	1	1	1	1	1	1	1	1	1	1	1	1
GCF_001857305.1	strain:2479-86	1	1	1	1	1	1	1	1	1	1	1	1
GCF_001857325.1	strain:1496-86	1	1	1	1	1	1	1	1	1	1	1	1
GCF_001857345.1	strain:2523-87	1	1	1	1	1	1	1	1	1	1	1	1
GCF_001857355.1	strain:2497-86	1	1	1	1	1	1	1	1	1	1	1	1
GCF_001857365.1	strain:3225-74	1	1	1	1	1	1	1	1	1	1	1	1
GCF_001857435.1	strain:C6706	1	1	1	1	1	1	1	1	1	1	1	1
GCF_001858445.1	strain:CMR020	1	1	1	1	1	1	1	1	1	1	1	1
GCF_001858455.1	strain:CMR021	1	1	1	1	1	1	1	1	1	1	1	1
GCF_001858465.1	strain:CMR022	1	1	1	1	1	1	1	1	1	1	1	1
GCF_001858475.1	strain:CMR019	1	1	1	1	1	1	1	1	1	1	1	1
GCF_001858585.1	strain:CMR004	1	1	1	1	1	1	1	1	1	1	1	1
GCF_001860225.1	strain:CMR001	1	1	1	1	1	1	1	1	1	1	1	1
GCF_001860265.1	strain:CMR007	1	1	1	1	1	1	1	1	1	1	1	1
GCF_001860285.1	strain:CMR008	1	1	1	1	1	1	1	1	1	1	1	1
GCF_001860295.1	strain:CMR009	1	1	1	1	1	1	1	1	1	1	1	1
GCF_001860315.1	strain:CMR010	1	1	1	1	1	1	1	1	1	1	1	1
GCF_001860345.1	strain:CMR011	1	1	1	1	1	1	1	1	1	1	1	1
GCF_001860365.1	strain:CMR012	1	1	1	1	1	1	1	1	1	1	1	1
GCF_001860385.1	strain:CMR013	1	1	1	1	1	1	1	1	1	1	1	1
GCF_001860395.1	strain:CMR014	1	1	1	1	1	1	1	1	1	1	1	1
GCF_001860425.1	strain:CMR015	1	1	1	1	1	1	1	1	1	1	1	1
GCF_001860445.1	strain:CMR016	1	1	1	1	1	1	1	1	1	1	1	1
GCF_001860465.1	strain:CMR017	1	1	1	1	1	1	1	1	1	1	1	1
GCF_001860485.1	strain:CMR018	1	1	1	1	1	1	1	1	1	1	1	1
GCF_001887395.1	strain:C5	1	1	1	1	1	1	1	1	1	1	1	1
GCF_001887415.1	strain:E1320	1	1	1	1	1	1	1	1	1	1	1	1
GCF_001887435.1	strain:CRC711	1	1	1	1	1	1	1	1	1	1	1	1
GCF_001887455.1	strain:CRC1106	1	1	1	1	1	1	1	1	1	1	1	1
GCF_001887475.1	strain:E506	1	1	1	1	1	1	1	1	1	1	1	1
GCF_001887495.1	strain:E1162	1	1	1	1	1	1	1	1	1	1	1	1
GCF_001887515.1	strain:NCTC5395	1	1	1	1	1	1	1	1	1	1	1	1
GCF_001887615.1	strain:NCTC9420	1	1	1	1	1	1	1	1	1	1	1	1
GCF_001887635.1	strain:M2140	1	1	1	1	1	1	1	1	1	1	1	1
GCF_001887655.1	strain:E9120	1	1	1	1	1	1	1	1	1	1	1	1
GCF_001899465.1	strain:76	1	1	1	1	1	1	1	1	1	1	1	1
GCF_002073335.2	strain:FDAARGOS_223	1	1	1	1	1	1	1	1	1	1	1	1
GCF_002076155.1	strain:O1S	1	1	1	1	1	1	1	1	1	1	1	1
GCF_002076165.1	strain:O7S	1	1	1	1	1	1	1	1	1	1	1	1
GCF_002076175.1	strain:O6MU	1	1	1	1	1	1	1	1	1	1	1	1
GCF_002076185.1	strain:11S	1	1	1	1	1	1	1	1	1	1	1	1
GCF_002076235.1	strain:TEM/25/01-004	1	1	1	1	1	1	1	1	1	1	1	1
GCF_002076245.1	strain:O9S	1	1	1	1	1	1	1	1	1	1	1	1
GCF_002076255.1	strain:O2	1	1	1	1	1	1	1	1	1	1	1	1
GCF_002076265.1	strain:TEM/10/01-002	1	1	1	1	1	1	1	1	1	1	1	1
GCF_002076315.1	strain:48055	1	1	1	1	1	1	1	1	1	1	1	1
GCF_002076415.1	strain:7714	1	1	1	1	1	1	1	1	1	1	1	1
GCF_002076425.1	strain:1Mo	1	1	1	1	1	1	1	1	1	1	1	1
GCF_002076455.1	strain:OO4	1	1	1	1	1	1	1	1	1	1	1	1
GCF_002076465.1	strain:O3MU	1	1	1	1	1	1	1	1	1	1	1	1
GCF_002076475.1	strain:39Ki	1	1	1	1	1	1	1	1	1	1	1	1
GCF_002076485.1	strain:47623	1	1	1	1	1	1	1	1	1	1	1	1
GCF_002076535.1	strain:31Ki	1	1	1	1	1	1	1	1	1	1	1	1
GCF_002076545.1	strain:O7MU	1	1	1	1	1	1	1	1	1	1	1	1
GCF_002076575.1	strain:O3S	1	1	1	1	1	1	1	1	1	1	1	1
GCF_002076585.1	strain:O5MU	1	1	1	1	1	1	1	1	1	1	1	1
GCF_002076615.1	strain:7Mo	1	1	1	1	1	1	1	1	1	1	1	1
GCF_002076635.1	strain:9Mo	1	1	1	1	1	1	1	1	1	1	1	1
GCF_002076645.1	strain:47610	1	1	1	1	1	1	1	1	1	1	1	1
GCF_002076665.1	strain:5Mo	1	1	1	1	1	1	1	1	1	1	1	1
GCF_002076695.1	strain:8Mo	1	1	1	1	1	1	1	1	1	1	1	1
GCF_002076705.1	strain:2Mo	1	1	1	1	1	1	1	1	1	1	1	1
GCF_002076735.1	strain:TEM/12/12-001	1	1	1	1	1	1	1	1	1	1	1	1
GCF_002076745.1	strain:TEM/04/01-001	1	1	1	1	1	1	1	1	1	1	1	1
GCF_002076775.1	strain:21B	1	1	1	1	1	1	1	1	1	1	1	1
GCF_002076785.1	strain:20478	1	1	1	1	1	1	1	1	1	1	1	1
GCF_002078055.1	strain:36KI	1	1	1	1	1	1	1	1	1	1	1	1
GCF_002078595.1	strain:43Ki	1	1	1	1	1	1	1	1	1	1	1	1
GCF_002078635.1	strain:39361	1	1	1	1	1	1	1	1	1	1	1	1
GCF_002078695.1	strain:TEM/15/01-005	1	1	1	1	1	1	1	1	1	1	1	1
GCF_002078705.1	strain:21027	1	1	1	1	1	1	1	1	1	1	1	1
GCF_002078715.1	strain:19886	1	1	1	1	1	1	1	1	1	1	1	1
GCF_002078755.1	strain:TEM/29/01-003	1	1	1	1	1	1	1	1	1	1	1	1
GCF_002078795.1	strain:J8YRSKAGUNGA	1	1	1	1	1	1	1	1	1	1	1	1
GCF_002078815.1	strain:20390	1	1	1	1	1	1	1	1	1	1	1	1
GCF_002078825.1	strain:17609	1	1	1	1	1	1	1	1	1	1	1	1
GCF_002097765.1	strain:CISM_S/Nida	1	1	1	1	1	1	1	1	1	1	1	1
GCF_002097825.1	strain:CISM_780298.0	1	1	1	1	1	1	1	1	1	1	1	1
GCF_002097835.1	strain:CISM_770180.8	1	1	1	1	1	1	1	1	1	1	1	1
GCF_002097845.1	strain:CISM_770067.4	1	1	1	1	1	1	1	1	1	1	1	1
GCF_002097895.1	strain:CISM_710180.8	1	1	1	1	1	1	1	1	1	1	1	1
GCF_002097905.1	strain:CISM_740115.4	1	1	1	1	1	1	1	1	1	1	1	1
GCF_002097915.1	strain:CISM_769845.7	1	1	1	1	1	1	1	1	1	1	1	1
GCF_002097925.1	strain:CISM_655665.0	1	1	1	1	1	1	1	1	1	1	1	1
GCF_002097975.1	strain:CISM_655630.3	1	1	1	1	1	1	1	1	1	1	1	1
GCF_002097985.1	strain:CISM_511	1	1	1	1	1	1	1	1	1	1	1	1
GCF_002097995.1	strain:CISM_655664.3	1	1	1	1	1	1	1	1	1	1	1	1
GCF_002098005.1	strain:CISM_510	1	1	1	1	1	1	1	1	1	1	1	1
GCF_002098055.1	strain:CISM_420	1	1	1	1	1	1	1	1	1	1	1	1
GCF_002098065.1	strain:CISM_505	1	1	1	1	1	1	1	1	1	1	1	1
GCF_002098075.1	strain:CISM_399	1	1	1	1	1	1	1	1	1	1	1	1
GCF_002098085.1	strain:CISM_398	1	1	1	1	1	1	1	1	1	1	1	1
GCF_002098135.1	strain:CISM_382	1	1	1	1	1	1	1	1	1	1	1	1
GCF_002098145.1	strain:CISM_375	1	1	1	1	1	1	1	1	1	1	1	1
GCF_002098155.1	strain:CISM_374	1	1	1	1	1	1	1	1	1	1	1	1
GCF_002098195.1	strain:CISM_347	1	1	1	1	1	1	1	1	1	1	1	1
GCF_002098215.1	strain:CISM_326	1	1	1	1	1	1	1	1	1	1	1	1
GCF_002098225.1	strain:CISM_302015	1	1	1	1	1	1	1	1	1	1	1	1
GCF_002098235.1	strain:CISM_302029	1	1	1	1	1	1	1	1	1	1	1	1
GCF_002098255.1	strain:CISM_300215	1	1	1	1	1	1	1	1	1	1	1	1
GCF_002098295.1	strain:CISM_300043	1	1	1	1	1	1	1	1	1	1	1	1
GCF_002098305.1	strain:CISM_296	1	1	1	1	1	1	1	1	1	1	1	1
GCF_002098335.1	strain:CISM_300209	1	1	1	1	1	1	1	1	1	1	1	1
GCF_002098345.1	strain:CISM_300208	1	1	1	1	1	1	1	1	1	1	1	1
GCF_002098355.1	strain:CISM_196	1	1	1	1	1	1	1	1	1	1	1	1
GCF_002098365.1	strain:CISM_191	1	1	1	1	1	1	1	1	1	1	1	1
GCF_002098415.1	strain:CISM_188	1	1	1	1	1	1	1	1	1	1	1	1
GCF_002098425.1	strain:CISM_189	1	1	1	1	1	1	1	1	1	1	1	1
GCF_002098435.1	strain:CISM_179	1	1	1	1	1	1	1	1	1	1	1	1
GCF_002098445.1	strain:CISM_178	1	1	1	1	1	1	1	1	1	1	1	1
GCF_002098495.1	strain:CISM_152	1	1	1	1	1	1	1	1	1	1	1	1
GCF_002098515.1	strain:CISM_154	1	1	1	1	1	1	1	1	1	1	1	1
GCF_002098525.1	strain:CISM_151	1	1	1	1	1	1	1	1	1	1	1	1
GCF_002098535.1	strain:CISM_153	1	1	1	1	1	1	1	1	1	1	1	1
GCF_002098555.1	strain:CISM_147	1	1	1	1	1	1	1	1	1	1	1	1
GCF_002098595.1	strain:CISM_146	1	1	1	1	1	1	1	1	1	1	1	1
GCF_002098605.1	strain:CISM_122	1	1	1	1	1	1	1	1	1	1	1	1
GCF_002098625.1	strain:CISM_134	1	1	1	1	1	1	1	1	1	1	1	1
GCF_002098655.1	strain:CISM_121	1	1	1	1	1	1	1	1	1	1	1	1
GCF_002098675.1	strain:CISM_120	1	1	1	1	1	1	1	1	1	1	1	1
GCF_002098695.1	strain:CISM_105	1	1	1	1	1	1	1	1	1	1	1	1
GCF_002098705.1	strain:CISM_1020234.0	1	1	1	1	1	1	1	1	1	1	1	1
GCF_002098715.1	strain:CISM_1020231.9	1	1	1	1	1	1	1	1	1	1	1	1
GCF_002098755.1	strain:CISM_1020229.6	1	1	1	1	1	1	1	1	1	1	1	1
GCF_002098765.1	strain:CISM_101	1	1	1	1	1	1	1	1	1	1	1	1
GCF_002098795.1	strain:CISM_1019829.2	1	1	1	1	1	1	1	1	1	1	1	1
GCF_002098805.1	strain:CISM_1019828.5	1	1	1	1	1	1	1	1	1	1	1	1
GCF_002098835.1	strain:CISM_100	1	1	1	1	1	1	1	1	1	1	1	1
GCF_002098845.1	strain:CISM_091	1	1	1	1	1	1	1	1	1	1	1	1
GCF_002098875.1	strain:CISM_0079	1	1	1	1	1	1	1	1	1	1	1	1
GCF_002098885.1	strain:CISM_0091	1	1	1	1	1	1	1	1	1	1	1	1
GCF_002098915.1	strain:CISM_0074	1	1	1	1	1	1	1	1	1	1	1	1
GCF_002098935.1	strain:CISM_0035	1	1	1	1	1	1	1	1	1	1	1	1
GCF_002098955.1	strain:CISM_0034	1	1	1	1	1	1	1	1	1	1	1	1
GCF_002098965.1	strain:CISM_0019	1	1	1	1	1	1	1	1	1	1	1	1
GCF_002098995.1	strain:CISM_0018	1	1	1	1	1	1	1	1	1	1	1	1
GCF_002099015.1	strain:CISM_0017	1	1	1	1	1	1	1	1	1	1	1	1
GCF_002099035.1	strain:CISM_0016	1	1	1	1	1	1	1	1	1	1	1	1
GCF_002099055.1	strain:CISM_0015	1	1	1	1	1	1	1	1	1	1	1	1
GCF_002099065.1	strain:CISM_0014	1	1	1	1	1	1	1	1	1	1	1	1
GCF_002099095.1	strain:CISM_0010	1	1	1	1	1	1	1	1	1	1	1	1
GCF_002099115.1	strain:CISM_0008	1	1	1	1	1	1	1	1	1	1	1	1
GCF_002099125.1	strain:CISM_0005	1	1	1	1	1	1	1	1	1	1	1	1
GCF_002102575.1	strain:G_33	1	1	1	1	1	1	1	1	1	1	1	1
GCF_002194265.1	strain:FC1341	1	1	1	1	1	1	1	1	1	1	1	1
GCF_002194295.1	strain:FC1105	1	1	1	1	1	1	1	1	1	1	1	1
GCF_002194335.1	strain:FC1225	1	1	1	1	1	1	1	1	1	1	1	1
GCF_002196055.1	strain:P-18748	1	1	1	1	1	1	1	1	1	1	1	1
GCF_002196065.1	strain:P-18778	1	1	1	1	1	1	1	1	1	1	1	1
GCF_002196095.1	strain:102	1	1	1	1	1	1	1	1	1	1	1	1
GCF_002196105.1	strain:147	1	1	1	1	1	1	1	1	1	1	1	1
GCF_002196135.1	strain:89	1	1	1	1	1	1	1	1	1	1	1	1
GCF_002196155.1	strain:155	1	1	1	1	1	1	1	1	1	1	1	1
GCF_002196175.1	strain:28	1	1	1	1	1	1	1	1	1	1	1	1
GCF_002196225.1	strain:114	1	1	1	1	1	1	1	1	1	1	1	1
GCF_002196255.1	strain:85	1	1	1	1	1	1	1	1	1	1	1	1
GCF_002196275.1	strain:M1344	1	1	1	1	1	1	1	1	1	1	1	1
GCF_002196305.1	strain:433	1	1	1	1	1	1	1	1	1	1	1	1
GCF_002196335.1	strain:M1030	1	1	1	1	1	1	1	1	1	1	1	1
GCF_002196395.1	strain:34Kayum	1	1	1	1	1	1	1	1	1	1	1	1
GCF_002204075.1	strain:39	1	1	1	1	1	1	1	1	1	1	1	1
GCF_002204085.1	strain:866	1	1	1	1	1	1	1	1	1	1	1	1
GCF_002204095.1	strain:153	1	1	1	1	1	1	1	1	1	1	1	1
GCF_002204105.1	strain:56	1	1	1	1	1	1	1	1	1	1	1	1
GCF_002749635.1	strain:E7946	1	1	1	1	1	1	1	1	1	1	1	1
GCF_002807705.1	strain:330590	1	1	1	1	1	1	1	1	1	1	1	1
GCF_002807725.1	strain:S002502	1	1	1	1	1	1	1	1	1	1	1	1
GCF_002807735.1	strain:S002506	1	1	1	1	1	1	1	1	1	1	1	1
GCF_002807765.1	strain:330073_A	1	1	1	1	1	1	1	1	1	1	1	1
GCF_002807785.1	strain:330113	1	1	1	1	1	1	1	1	1	1	1	1
GCF_002807805.1	strain:S003806	1	1	1	1	1	1	1	1	1	1	1	1
GCF_002807825.1	strain:220076-6	1	1	1	1	1	1	1	1	1	1	1	1
GCF_002807835.1	strain:S002300_B	1	1	1	1	1	1	1	1	1	1	1	1
GCF_002807865.1	strain:220075-6	1	1	1	1	1	1	1	1	1	1	1	1
GCF_002807875.1	strain:330920_B	1	1	1	1	1	1	1	1	1	1	1	1
GCF_002807895.1	strain:330110	1	1	1	1	1	1	1	1	1	1	1	1
GCF_002807925.1	strain:S023208	1	1	1	1	1	1	1	1	1	1	1	1
GCF_002807945.1	strain:330920_A	1	1	1	1	1	1	1	1	1	1	1	1
GCF_002807965.1	strain:330073_B	1	1	1	1	1	1	1	1	1	1	1	1
GCF_002807975.1	strain:S003202	1	1	1	1	1	1	1	1	1	1	1	1
GCF_002807985.1	strain:S002300_E	1	1	1	1	1	1	1	1	1	1	1	1
GCF_002808065.1	strain:330440_C1	1	1	1	1	1	1	1	1	1	1	1	1
GCF_002808075.1	strain:S000600_C10	1	1	1	1	1	1	1	1	1	1	1	1
GCF_002808105.1	strain:330081	1	1	1	1	1	1	1	1	1	1	1	1
GCF_002808125.1	strain:S023202	1	1	1	1	1	1	1	1	1	1	1	1
GCF_002808145.1	strain:22087102_C2	1	1	1	1	1	1	1	1	1	1	1	1
GCF_002808155.1	strain:S002604	1	1	1	1	1	1	1	1	1	1	1	1
GCF_002808165.1	strain:22043202_C1	1	1	1	1	1	1	1	1	1	1	1	1
GCF_002808205.1	strain:S003008	1	1	1	1	1	1	1	1	1	1	1	1
GCF_002808215.1	strain:22043300_C6	1	1	1	1	1	1	1	1	1	1	1	1
GCF_002808225.1	strain:330898_C2	1	1	1	1	1	1	1	1	1	1	1	1
GCF_002808265.1	strain:330033_C1	1	1	1	1	1	1	1	1	1	1	1	1
GCF_002808275.1	strain:22044108_C3	1	1	1	1	1	1	1	1	1	1	1	1
GCF_002808325.1	strain:S040602_C1	1	1	1	1	1	1	1	1	1	1	1	1
GCF_002808345.1	strain:22087500_C9	1	1	1	1	1	1	1	1	1	1	1	1
GCF_002808355.1	strain:S042100	1	1	1	1	1	1	1	1	1	1	1	1
GCF_002808365.1	strain:S000100_C5	1	1	1	1	1	1	1	1	1	1	1	1
GCF_002808405.1	strain:S081300_C2	1	1	1	1	1	1	1	1	1	1	1	1
GCF_002808415.1	strain:331721_C1	1	1	1	1	1	1	1	1	1	1	1	1
GCF_002808435.1	strain:22043204_C1	1	1	1	1	1	1	1	1	1	1	1	1
GCF_002808465.1	strain:22043200_C1	1	1	1	1	1	1	1	1	1	1	1	1
GCF_002808485.1	strain:330013_C1	1	1	1	1	1	1	1	1	1	1	1	1
GCF_002997215.1	strain:A1552	1	1	1	1	1	1	1	1	1	1	1	1
GCF_003013485.1	strain:2044	1	1	1	1	1	1	1	1	1	1	1	1
GCF_003015005.1	strain:186	1	1	1	1	1	1	1	1	1	1	1	1
GCF_003056705.1	strain:20-a_11	1	1	1	1	1	1	1	1	1	1	1	1
GCF_003056955.1	strain:M1425	1	1	1	1	1	1	1	1	1	1	1	1
GCF_003056975.1	strain:2688	1	1	1	1	1	1	1	1	1	1	1	1
GCF_003056995.1	strain:M1332	1	1	1	1	1	1	1	1	1	1	1	1
GCF_003057035.1	strain:3178	1	1	1	1	1	1	1	1	1	1	1	1
GCF_003057055.1	strain:2613	1	1	1	1	1	1	1	1	1	1	1	1
GCF_003057075.1	strain:2687	1	1	1	1	1	1	1	1	1	1	1	1
GCF_003057085.1	strain:124	1	1	1	1	1	1	1	1	1	1	1	1
GCF_003057115.1	strain:2843	1	1	1	1	1	1	1	1	1	1	1	1
GCF_003096115.1	strain:Ogawa18963	1	1	1	1	1	1	1	1	1	1	1	1
GCF_003130465.1	strain:16241D	1	1	1	1	1	1	1	1	1	1	1	1
GCF_003130475.1	strain:41D	1	1	1	1	1	1	1	1	1	1	1	1
GCF_003130485.1	strain:169D	1	1	1	1	1	1	1	1	1	1	1	1
GCF_003130495.1	strain:1270D	1	1	1	1	1	1	1	1	1	1	1	1
GCF_003205555.1	strain:UG054	1	1	1	1	1	1	1	1	1	1	1	1
GCF_003205565.1	strain:UG046	1	1	1	1	1	1	1	1	1	1	1	1
GCF_003205635.1	strain:UG020	1	1	1	1	1	1	1	1	1	1	1	1
GCF_003205655.1	strain:UG042	1	1	1	1	1	1	1	1	1	1	1	1
GCF_003205675.1	strain:UG086	1	1	1	1	1	1	1	1	1	1	1	1
GCF_003205685.1	strain:UG026	1	1	1	1	1	1	1	1	1	1	1	1
GCF_003205705.1	strain:UG071	1	1	1	1	1	1	1	1	1	1	1	1
GCF_003205735.1	strain:UG040	1	1	1	1	1	1	1	1	1	1	1	1
GCF_003205755.1	strain:UG060	1	1	1	1	1	1	1	1	1	1	1	1
GCF_003205765.1	strain:UG010	1	1	1	1	1	1	1	1	1	1	1	1
GCF_003574155.1	strain:V060002	1	1	1	1	1	1	1	1	1	1	1	1
GCF_003585465.1	strain:2788878	1	1	1	1	1	1	1	1	1	1	1	1
GCF_003585485.1	strain:2924281	1	1	1	1	1	1	1	1	1	1	1	1
GCF_003585505.1	strain:MGL155	1	1	1	1	1	1	1	1	1	1	1	1
GCF_003585535.1	strain:MGL35	1	1	1	1	1	1	1	1	1	1	1	1
GCF_003585545.1	strain:456300	1	1	1	1	1	1	1	1	1	1	1	1
GCF_004120565.1	strain:110_94	1	1	1	1	1	1	1	1	1	1	1	1
GCF_004120685.1	strain:138_94	1	1	1	1	1	1	1	1	1	1	1	1
GCF_004121685.1	strain:227_94	1	1	1	1	1	1	1	1	1	1	1	1
GCF_004121695.1	strain:451_92	1	1	1	1	1	1	1	1	1	1	1	1
GCF_004121735.1	strain:158_94	1	1	1	1	1	1	1	1	1	1	1	1
GCF_004121775.1	strain:146_94	1	1	1	1	1	1	1	1	1	1	1	1
GCF_004121795.1	strain:204_92	1	1	1	1	1	1	1	1	1	1	1	1
GCF_004121805.1	strain:176_93	1	1	1	1	1	1	1	1	1	1	1	1
GCF_004121815.1	strain:164_94	1	1	1	1	1	1	1	1	1	1	1	1
GCF_004121835.1	strain:176_94	1	1	1	1	1	1	1	1	1	1	1	1
GCF_004121875.1	strain:254_94	1	1	1	1	1	1	1	1	1	1	1	1
GCF_004121895.1	strain:421_91	1	1	1	1	1	1	1	1	1	1	1	1
GCF_004121905.1	strain:224_92	1	1	1	1	1	1	1	1	1	1	1	1
GCF_004121915.1	strain:456_92	1	1	1	1	1	1	1	1	1	1	1	1
GCF_004121945.1	strain:54_93	1	1	1	1	1	1	1	1	1	1	1	1
GCF_004121965.1	strain:222_94	1	1	1	1	1	1	1	1	1	1	1	1
GCF_004121995.1	strain:169_94	1	1	1	1	1	1	1	1	1	1	1	1
GCF_004122005.1	strain:96_93	1	1	1	1	1	1	1	1	1	1	1	1
GCF_004122015.1	strain:129_94	1	1	1	1	1	1	1	1	1	1	1	1
GCF_004122025.1	strain:1831	1	1	1	1	1	1	1	1	1	1	1	1
GCF_004123205.1	strain:138_93	1	1	1	1	1	1	1	1	1	1	1	1
GCF_004123215.1	strain:85_93	1	1	1	1	1	1	1	1	1	1	1	1
GCF_004123225.1	strain:179_92	1	1	1	1	1	1	1	1	1	1	1	1
GCF_004309965.1	strain:IDH046	1	1	1	1	1	1	1	1	1	1	1	1
GCF_004358215.1	strain:180D	1	1	1	1	1	1	1	1	1	1	1	1
GCF_004358225.1	strain:123AZ	1	1	1	1	1	1	1	1	1	1	1	1
GCF_004358245.1	strain:157D	1	1	1	1	1	1	1	1	1	1	1	1
GCF_004358285.1	strain:286	1	1	1	1	1	1	1	1	1	1	1	1
GCF_004358295.1	strain:1	1	1	1	1	1	1	1	1	1	1	1	1
GCF_004801035.1	strain:M893	1	1	1	1	1	1	1	1	1	1	1	1
GCF_004801055.1	strain:M1062	1	1	1	1	1	1	1	1	1	1	1	1
GCF_004801065.1	strain:M1011	1	1	1	1	1	1	1	1	1	1	1	1
GCF_007050355.1	strain:CRA_S9	1	1	1	1	1	1	1	1	1	1	1	1
GCF_007050395.1	strain:CRA_S17	1	1	1	1	1	1	1	1	1	1	1	1
GCF_007623775.1	strain:EL338	1	1	1	1	1	1	1	1	1	1	1	1
GCF_007623785.1	strain:EL489	1	1	1	1	1	1	1	1	1	1	1	1
GCF_007623805.1	strain:EL2335	1	1	1	1	1	1	1	1	1	1	1	1
GCF_007623875.1	strain:EL922	1	1	1	1	1	1	1	1	1	1	1	1
GCF_007623885.1	strain:EL2344	1	1	1	1	1	1	1	1	1	1	1	1
GCF_007623905.1	strain:EL2405	1	1	1	1	1	1	1	1	1	1	1	1
GCF_007623925.1	strain:EL320	1	1	1	1	1	1	1	1	1	1	1	1
GCF_007623935.1	strain:EL2398	1	1	1	1	1	1	1	1	1	1	1	1
GCF_007623985.1	strain:EL2329	1	1	1	1	1	1	1	1	1	1	1	1
GCF_007623995.1	strain:EL2327	1	1	1	1	1	1	1	1	1	1	1	1
GCF_007624005.1	strain:EL1848	1	1	1	1	1	1	1	1	1	1	1	1
GCF_007624025.1	strain:EL2396	1	1	1	1	1	1	1	1	1	1	1	1
GCF_007624075.1	strain:EL2395	1	1	1	1	1	1	1	1	1	1	1	1
GCF_007624095.1	strain:EL2393	1	1	1	1	1	1	1	1	1	1	1	1
GCF_007624105.1	strain:EL2391	1	1	1	1	1	1	1	1	1	1	1	1
GCF_007624125.1	strain:EL2092	1	1	1	1	1	1	1	1	1	1	1	1
GCF_007624155.1	strain:EL2392	1	1	1	1	1	1	1	1	1	1	1	1
GCF_007624195.1	strain:EL1825	1	1	1	1	1	1	1	1	1	1	1	1
GCF_007624205.1	strain:EL2356	1	1	1	1	1	1	1	1	1	1	1	1
GCF_007624215.1	strain:EL2066	1	1	1	1	1	1	1	1	1	1	1	1
GCF_007624255.1	strain:EL2388	1	1	1	1	1	1	1	1	1	1	1	1
GCF_007624285.1	strain:EL2390	1	1	1	1	1	1	1	1	1	1	1	1
GCF_007624295.1	strain:EL2349	1	1	1	1	1	1	1	1	1	1	1	1
GCF_007624305.1	strain:EL2348	1	1	1	1	1	1	1	1	1	1	1	1
GCF_007624355.1	strain:EL2382	1	1	1	1	1	1	1	1	1	1	1	1
GCF_007624365.1	strain:EL2347	1	1	1	1	1	1	1	1	1	1	1	1
GCF_007624385.1	strain:EL2321	1	1	1	1	1	1	1	1	1	1	1	1
GCF_007624405.1	strain:EL2322	1	1	1	1	1	1	1	1	1	1	1	1
GCF_007624415.1	strain:EL2315	1	1	1	1	1	1	1	1	1	1	1	1
GCF_007624475.1	strain:EL2312	1	1	1	1	1	1	1	1	1	1	1	1
GCF_007624485.1	strain:EL2314	1	1	1	1	1	1	1	1	1	1	1	1
GCF_007624515.1	strain:0606	1	1	1	1	1	1	1	1	1	1	1	1
GCF_007624535.1	strain:EL2281	1	1	1	1	1	1	1	1	1	1	1	1
GCF_007624555.1	strain:EL2300	1	1	1	1	1	1	1	1	1	1	1	1
GCF_007624565.1	strain:EL2311	1	1	1	1	1	1	1	1	1	1	1	1
GCF_007624575.1	strain:EL2266	1	1	1	1	1	1	1	1	1	1	1	1
GCF_007624615.1	strain:EL2247	1	1	1	1	1	1	1	1	1	1	1	1
GCF_007624625.1	strain:EL2201	1	1	1	1	1	1	1	1	1	1	1	1
GCF_007624635.1	strain:EL1-62	1	1	1	1	1	1	1	1	1	1	1	1
GCF_007624655.1	strain:EL2152	1	1	1	1	1	1	1	1	1	1	1	1
GCF_007624675.1	strain:EL1824	1	1	1	1	1	1	1	1	1	1	1	1
GCF_007624715.1	strain:EL1605	1	1	1	1	1	1	1	1	1	1	1	1
GCF_007624735.1	strain:EL1358	1	1	1	1	1	1	1	1	1	1	1	1
GCF_007624755.1	strain:EL1344	1	1	1	1	1	1	1	1	1	1	1	1
GCF_007624765.1	strain:EL1409	1	1	1	1	1	1	1	1	1	1	1	1
GCF_007624775.1	strain:EL11-63	1	1	1	1	1	1	1	1	1	1	1	1
GCF_007624785.1	strain:EL021-65	1	1	1	1	1	1	1	1	1	1	1	1
GCF_007624835.1	strain:0902	1	1	1	1	1	1	1	1	1	1	1	1
GCF_007624845.1	strain:0820	1	1	1	1	1	1	1	1	1	1	1	1
GCF_007624875.1	strain:0707	1	1	1	1	1	1	1	1	1	1	1	1
GCF_007624895.1	strain:0539	1	1	1	1	1	1	1	1	1	1	1	1
GCF_007624905.1	strain:1009	1	1	1	1	1	1	1	1	1	1	1	1
GCF_007624925.1	strain:0604	1	1	1	1	1	1	1	1	1	1	1	1
GCF_007624935.1	strain:0542	1	1	1	1	1	1	1	1	1	1	1	1
GCF_007624975.1	strain:0910	1	1	1	1	1	1	1	1	1	1	1	1
GCF_007624995.1	strain:EL1192	1	1	1	1	1	1	1	1	1	1	1	1
GCF_008087115.1	strain:VCKR3	1	1	1	1	1	1	1	1	1	1	1	1
GCF_008087125.1	strain:VCKR1	1	1	1	1	1	1	1	1	1	1	1	1
GCF_008087145.1	strain:VCKR2	1	1	1	1	1	1	1	1	1	1	1	1
GCF_008087195.1	strain:VCKSW1	1	1	1	1	1	1	1	1	1	1	1	1
GCF_008269355.1	strain:M1504	1	1	1	1	1	1	1	1	1	1	1	1
GCF_008269365.1	strain:120	1	1	1	1	1	1	1	1	1	1	1	1
GCF_008269465.1	strain:M1505	1	1	1	1	1	1	1	1	1	1	1	1
GCF_008271195.1	strain:M1457	1	1	1	1	1	1	1	1	1	1	1	1
GCF_008271265.1	strain:M1507	1	1	1	1	1	1	1	1	1	1	1	1
GCF_008271325.1	strain:111	1	1	1	1	1	1	1	1	1	1	1	1
GCF_008370415.1	strain:M1517	1	1	1	1	1	1	1	1	1	1	1	1
GCF_008370425.1	strain:M1516	1	1	1	1	1	1	1	1	1	1	1	1
GCF_008370535.1	strain:M1519	1	1	1	1	1	1	1	1	1	1	1	1
GCF_008370545.1	strain:M1527	1	1	1	1	1	1	1	1	1	1	1	1
GCF_008632395.1	strain:M1270	1	1	1	1	1	1	1	1	1	1	1	1
GCF_009646135.1	strain:O395substr.TCP2	1	1	1	1	1	1	1	1	1	1	1	1
GCF_009653685.1	strain:I-1334	1	1	1	1	1	1	1	1	1	1	1	1
GCF_009653705.1	strain:I-1344	1	1	1	1	1	1	1	1	1	1	1	1
GCF_009653715.1	strain:I-1330	1	1	1	1	1	1	1	1	1	1	1	1
GCF_009653755.1	strain:I-1298	1	1	1	1	1	1	1	1	1	1	1	1
GCF_009653765.1	strain:I-1316	1	1	1	1	1	1	1	1	1	1	1	1
GCF_009707115.1	strain:InabaIN2	1	1	1	1	1	1	1	1	1	1	1	1
GCF_009728225.1	strain:2278	1	1	1	1	1	1	1	1	1	1	1	1
GCF_009728255.1	strain:77N	1	1	1	1	1	1	1	1	1	1	1	1
GCF_009728285.1	strain:3097Az	1	1	1	1	1	1	1	1	1	1	1	1
GCF_009728295.1	strain:4017Az	1	1	1	1	1	1	1	1	1	1	1	1
GCF_009728325.1	strain:5765Az	1	1	1	1	1	1	1	1	1	1	1	1
GCF_009728345.1	strain:17332	1	1	1	1	1	1	1	1	1	1	1	1
GCF_009728365.1	strain:C-50	1	1	1	1	1	1	1	1	1	1	1	1
GCF_009728375.1	strain:8048	1	1	1	1	1	1	1	1	1	1	1	1
GCF_009728405.1	strain:C-347	1	1	1	1	1	1	1	1	1	1	1	1
GCF_009728415.1	strain:C-555	1	1	1	1	1	1	1	1	1	1	1	1
GCF_009728435.1	strain:C-191	1	1	1	1	1	1	1	1	1	1	1	1
GCF_009728505.1	strain:353Az	1	1	1	1	1	1	1	1	1	1	1	1
GCF_009728525.1	strain:454	1	1	1	1	1	1	1	1	1	1	1	1
GCF_009729525.1	strain:OgawaOG1	1	1	1	1	1	1	1	1	1	1	1	1
GCF_009762985.1	strain:3569-08	1	1	1	1	1	1	1	1	1	1	1	1
GCF_009799825.1	strain:CTMA_1441	1	1	1	1	1	1	1	1	1	1	1	1
GCF_900604885.1	strain:KorC3	1	1	1	1	1	1	1	1	1	1	1	1
GCF_900604895.1	strain:KorC2	1	1	1	1	1	1	1	1	1	1	1	1
GCF_900604905.1	strain:KorC1	1	1	1	1	1	1	1	1	1	1	1	1
GCF_900604915.1	strain:KorE1	1	1	1	1	1	1	1	1	1	1	1	1
GCF_902385755.1	strain:MGYG-HGUT-02311	1	1	1	1	1	1	1	1	1	1	1	1
GCF_000153865.1	strain:MAK757	1	1	1	1	1	1	1	1	1	1	1	1
GCF_900538065.1	strain:NCTC30	0	0	1	1	1	1	1	1	1	1	1	1
GCF_000788675.1	strain:2012Env-32	0	0	1	1	0	1	1	1	1	1	1	1
GCF_000788755.1	strain:2012Env-92	0	0	1	1	1	1	1	1	1	1	1	1
GCF_000174235.1	strain:VL426	0	0	1	1	0	1	1	1	1	1	1	1
GCF_009653605.1	strain:Santiago	0	0	1	1	1	1	1	1	1	1	1	1
GCF_002890525.1	strain:11116	0	0	1	1	1	1	1	1	1	1	1	1
GCF_000152445.1	strain:RC385	0	0	1	1	0	1	1	1	1	1	1	1
GCF_000152465.2	strain:V51	0	0	1	1	1	1	1	1	1	1	1	1
GCF_000737005.1	strain:234-93	0	0	1	1	1	1	1	1	1	1	1	1
GCF_000737025.1	strain:254-93	0	0	1	1	1	1	1	1	1	1	1	1
GCF_000737015.1	strain:490-93	0	0	1	1	1	1	1	1	1	1	1	1
GCF_000736795.1	strain:5473-62	0	0	1	1	1	1	1	1	1	1	1	1
GCF_000736855.1	strain:1311-69	0	0	1	1	1	1	1	1	1	1	1	1
GCF_000736765.1	strain:133-73	0	0	1	1	1	1	1	1	1	1	1	1
GCF_000969235.1	strain:1154-74	0	0	1	1	1	1	1	1	1	1	1	1
GCF_000387585.1	strain:CP1110	0	0	1	1	1	1	1	1	1	1	1	1
GCF_000387605.1	strain:CP1115	0	0	1	1	1	1	1	1	1	1	1	1
GCF_000387625.1	strain:CP1111	0	0	1	1	1	1	1	1	1	1	1	1
GCF_000387645.1	strain:CP1112	0	0	1	1	1	1	1	1	1	1	1	1
GCF_000387665.1	strain:CP1113	0	0	1	1	1	1	1	1	1	1	1	1
GCF_000387685.1	strain:CP1114	0	0	1	1	1	1	1	1	1	1	1	1
GCF_000387705.1	strain:CP1117	0	0	1	1	1	1	1	1	1	1	1	1
GCF_000387725.1	strain:CP1116	0	0	1	1	1	1	1	1	1	1	1	1
GCF_000736775.1	strain:984-81	0	0	1	1	1	1	1	1	1	1	1	1
GCF_000318075.1	strain:PS15	0	0	1	1	0	1	1	1	1	1	1	1
GCF_000174255.1	strain:TM11079-80	0	0	1	1	1	1	1	1	1	1	1	1
GCF_000221405.1	strain:HE-09	0	0	1	1	1	1	1	1	1	1	1	1
GCF_000221445.1	strain:HC-02A1	0	0	1	1	1	1	1	1	1	1	1	1
GCF_000221465.1	strain:BJG-01	0	0	1	1	0	1	1	1	1	1	1	1
GCF_000279285.1	strain:HE-45	0	0	1	1	1	1	1	1	1	1	1	1
GCF_000279435.1	strain:HC-43B1	0	0	1	1	1	1	1	1	1	1	1	1
GCF_000302835.1	strain:HC-50A1	0	0	1	1	1	1	1	1	1	1	1	1
GCF_000302855.1	strain:HC-52A1	0	0	1	1	1	1	1	1	1	1	1	1
GCF_000302875.1	strain:HC-55A1	0	0	1	1	1	1	1	1	1	1	1	1
GCF_000302895.1	strain:HC-56A1	0	0	1	1	1	1	1	1	1	1	1	1
GCF_000303005.1	strain:HC-57A1	0	0	1	1	1	1	1	1	1	1	1	1
GCF_000303085.1	strain:HE-16	0	0	1	1	1	1	1	1	1	1	1	1
GCF_000303105.1	strain:HC-51A1	0	0	1	1	1	1	1	1	1	1	1	1
GCF_000304775.1	strain:HC-1A2	0	0	1	1	1	1	1	1	1	1	1	1
GCF_000304795.1	strain:HC-61A2	0	0	1	1	1	1	1	1	1	1	1	1
GCF_000304955.2	strain:HC-41B1	0	0	1	1	1	1	1	1	1	1	1	1
GCF_000305015.2	strain:HC-55C2	0	0	1	1	1	1	1	1	1	1	1	1
GCF_000305055.2	strain:HC-60A1	0	0	1	1	1	1	1	1	1	1	1	1
GCF_000305115.2	strain:HE-40	0	0	1	1	1	1	1	1	1	1	1	1
GCF_000305135.2	strain:HE-46	0	0	1	1	1	1	1	1	1	1	1	1
GCF_000305195.2	strain:HC-59A1	0	0	1	1	1	1	1	1	1	1	1	1
GCF_000305525.2	strain:HC-02C1	0	0	1	1	1	1	1	1	1	1	1	1
GCF_000305545.2	strain:HC-59B1	0	0	1	1	1	1	1	1	1	1	1	1
GCF_000305565.2	strain:HC-44C1	0	0	1	1	1	1	1	1	1	1	1	1
GCF_000305605.1	strain:HC-46B1	0	0	1	1	1	1	1	1	1	1	1	1
GCF_000305645.2	strain:HC-55B2	0	0	1	1	1	1	1	1	1	1	1	1
GCF_000327225.3	strain:HC-78A1	0	0	1	1	1	1	1	1	1	1	1	1
GCF_000348085.2	strain:87395	0	0	1	1	1	1	1	1	1	1	1	1
GCF_000438805.2	strain:VCC19	0	0	1	1	1	1	1	1	1	1	1	1
GCF_000474965.1	strain:HC-36A1	0	0	1	1	1	1	1	1	1	1	1	1
GCF_000518145.1	strain:ATCC14547	0	0	1	1	0	1	1	1	1	1	1	1
GCF_000812045.1	strain:ZWU0020	0	0	1	1	0	1	1	1	1	1	1	1
GCF_001292745.1	strain:V.cholerae116-17b	0	0	1	1	1	1	1	1	1	1	1	1
GCF_001292785.1	strain:V.choleraeBRV8	0	0	1	1	1	1	1	1	1	1	1	1
GCF_001402185.1	strain:YB1A01	0	0	1	1	0	1	1	1	1	1	1	1
GCF_001402265.1	strain:YB4F05	0	0	1	1	0	1	1	1	1	1	1	1
GCF_001402335.1	strain:YB7A06	0	0	1	1	0	1	1	1	1	1	1	1
GCF_001402365.1	strain:YB1G06	0	0	1	1	0	1	1	1	1	1	1	1
GCF_001402415.1	strain:YB2G05	0	0	1	1	0	1	1	1	1	1	1	1
GCF_001402435.1	strain:YB5A06	0	0	1	1	0	1	1	1	1	1	1	1
GCF_001402445.1	strain:YB6A06	0	0	1	1	0	1	1	1	1	1	1	1
GCF_001402535.1	strain:YB2A05	0	0	1	1	0	1	1	1	1	1	1	1
GCF_001402595.1	strain:YB7A09	0	0	1	1	0	1	1	1	1	1	1	1
GCF_001402745.1	strain:877-163	0	0	1	1	1	1	1	1	1	1	1	1
GCF_001471585.2	strain:FDAARGOS_103	0	0	1	1	0	1	1	1	1	1	1	1
GCF_001735565.1	strain:S12	0	0	1	1	0	1	1	1	1	1	1	1
GCF_001857155.1	strain:VC53	0	0	1	1	0	1	1	1	1	1	1	1
GCF_001857165.1	strain:VC48	0	0	1	1	1	1	1	1	1	1	1	1
GCF_001857175.1	strain:VC56	0	0	1	1	0	1	1	1	1	1	1	1
GCF_001857455.1	strain:SIO	0	0	1	1	0	1	1	1	1	1	1	1
GCF_001857485.1	strain:TP	0	0	1	1	0	1	1	1	1	1	1	1
GCF_001857505.1	strain:3568-07	0	0	1	1	1	1	1	1	1	1	1	1
GCF_001857515.1	strain:HE46	0	0	1	1	1	1	1	1	1	1	1	1
GCF_001953365.1	strain:DL4211	0	0	1	1	0	1	1	1	1	1	1	1
GCF_001953375.1	strain:DL4215	0	0	1	1	0	1	1	1	1	1	1	1
GCF_002097745.1	strain:CISM_300205	0	0	1	1	1	1	1	1	1	1	1	1
GCF_002097755.1	strain:CISM_300506	0	0	1	1	1	1	1	1	1	1	1	1
GCF_002097815.1	strain:CISM_1163068.5	0	0	1	1	1	1	1	1	1	1	1	1
GCF_002114205.1	strain:617	0	0	1	1	0	1	1	1	1	1	1	1
GCF_002284075.1	strain:OYP7C09	0	0	1	1	0	1	1	1	1	1	1	1
GCF_002284125.1	strain:OYP8A01	0	0	1	1	1	1	1	1	1	1	1	1
GCF_002284155.1	strain:OYP6G08	0	0	1	1	0	1	1	1	1	1	1	1
GCF_002284175.1	strain:OYP6F08	0	0	1	1	0	1	1	1	1	1	1	1
GCF_002284185.1	strain:OYP6E07	0	0	1	1	1	1	1	1	1	1	1	1
GCF_002284205.1	strain:OYP6D06	0	0	1	1	0	1	1	1	1	1	1	1
GCF_002284245.1	strain:OYP4H11	0	0	1	1	0	1	1	1	1	1	1	1
GCF_002284255.1	strain:OYP4H08	0	0	1	1	1	1	1	1	1	1	1	1
GCF_002284265.1	strain:OYP6F10	0	0	1	1	0	1	1	1	1	1	1	1
GCF_002284355.1	strain:OYP3F10	0	0	1	1	1	1	1	1	1	1	1	1
GCF_002284395.1	strain:OYP2A12	0	0	1	1	0	1	1	1	1	1	1	1
GCF_002284415.1	strain:OYP2E01	0	0	1	1	0	1	1	1	1	1	1	1
GCF_002284425.1	strain:OYP2D07	0	0	1	1	0	1	1	1	1	1	1	1
GCF_002284455.1	strain:OYP1E07	0	0	1	1	0	1	1	1	1	1	1	1
GCF_002284495.1	strain:OYP1G01	0	0	1	1	0	1	1	1	1	1	1	1
GCF_002313025.1	strain:FORC_055	0	0	1	1	1	1	1	1	1	1	1	1
GCF_002843255.1	strain:VcN1	0	0	1	1	1	1	1	1	1	1	1	1
GCF_002899735.1	strain:IDH-06787	0	0	1	1	1	1	1	1	1	1	1	1
GCF_003057775.1	strain:A3_296	0	0	1	1	1	1	1	1	1	1	1	1
GCF_003063885.1	strain:Sa5Y	0	0	1	1	1	1	1	1	1	1	1	1
GCF_003260135.1	strain:60555434	0	0	1	1	0	1	1	1	1	1	1	1
GCF_003312945.1	strain:09_113	0	0	1	1	0	1	1	1	1	1	1	1
GCF_003347725.1	strain:BD58	0	0	1	1	0	1	1	1	1	1	1	1
GCF_003347775.1	strain:BD55	0	0	1	1	0	1	1	1	1	1	1	1
GCF_003347785.1	strain:BD59	0	0	1	1	0	1	1	1	1	1	1	1
GCF_003347815.1	strain:BD56	0	0	1	1	1	1	1	1	1	1	1	1
GCF_003347835.1	strain:BD54	0	0	1	1	0	1	1	1	1	1	1	1
GCF_003347855.1	strain:BD53	0	0	1	1	0	1	1	1	1	1	1	1
GCF_003347905.1	strain:BD47	0	0	1	1	0	1	1	1	1	1	1	1
GCF_003348015.1	strain:BD40	0	0	1	1	1	1	1	1	1	1	1	1
GCF_003348035.1	strain:BD37	0	0	1	1	1	1	1	1	1	1	1	1
GCF_003348095.1	strain:BD31	0	0	1	1	0	1	1	1	1	1	1	1
GCF_003348215.1	strain:BD23	0	0	1	1	1	1	1	1	1	1	1	1
GCF_003348235.1	strain:BD26	0	0	1	1	0	1	1	1	1	1	1	1
GCF_003348245.1	strain:BD21	0	0	1	1	1	1	1	1	1	1	1	1
GCF_003348265.1	strain:BD25	0	0	1	1	0	1	1	1	1	1	1	1
GCF_003348305.1	strain:BD17	0	0	1	1	0	1	1	1	1	1	1	1
GCF_003348365.1	strain:BD18	0	0	1	1	0	1	1	1	1	1	1	1
GCF_003348445.1	strain:BD08	0	0	1	1	0	1	1	1	1	1	1	1
GCF_003348465.1	strain:BD05	0	0	1	1	1	1	1	1	1	1	1	1
GCF_003348545.1	strain:BD39	0	0	1	1	1	1	1	1	1	1	1	1
GCF_003348575.1	strain:BD38	0	0	1	1	1	1	1	1	1	1	1	1
GCF_003348585.1	strain:BD35	0	0	1	1	1	1	1	1	1	1	1	1
GCF_003348635.1	strain:BD33	0	0	1	1	0	1	1	1	1	1	1	1
GCF_003348675.1	strain:BD07	0	0	1	1	0	1	1	1	1	1	1	1
GCF_003348715.1	strain:BD06	0	0	1	1	1	1	1	1	1	1	1	1
GCF_003348735.1	strain:BD01	0	0	1	1	0	1	1	1	1	1	1	1
GCF_003348755.1	strain:OYP8E03	0	0	1	1	0	1	1	1	1	1	1	1
GCF_003348795.1	strain:OYP8B04	0	0	1	1	0	1	1	1	1	1	1	1
GCF_003348815.1	strain:OYP7G04	0	0	1	1	0	1	1	1	1	1	1	1
GCF_003348825.1	strain:OYP8A02	0	0	1	1	0	1	1	1	1	1	1	1
GCF_003348835.1	strain:OYP7F09	0	0	1	1	0	1	1	1	1	1	1	1
GCF_003348885.1	strain:OYP7C01	0	0	1	1	0	1	1	1	1	1	1	1
GCF_003348905.1	strain:OYP7B07	0	0	1	1	0	1	1	1	1	1	1	1
GCF_003348925.1	strain:OYP7B05	0	0	1	1	0	1	1	1	1	1	1	1
GCF_003348955.1	strain:OYP7B03	0	0	1	1	0	1	1	1	1	1	1	1
GCF_003348965.1	strain:OYP6G01	0	0	1	1	0	1	1	1	1	1	1	1
GCF_003348985.1	strain:OYP6F09	0	0	1	1	0	1	1	1	1	1	1	1
GCF_003348995.1	strain:OYP6F04	0	0	1	1	0	1	1	1	1	1	1	1
GCF_003349035.1	strain:OYP6E10	0	0	1	1	0	1	1	1	1	1	1	1
GCF_003349045.1	strain:OYP6E09	0	0	1	1	0	1	1	1	1	1	1	1
GCF_003349055.1	strain:OYP6E05	0	0	1	1	0	1	1	1	1	1	1	1
GCF_003349065.1	strain:OYP6E06	0	0	1	1	0	1	1	1	1	1	1	1
GCF_003349115.1	strain:OYP6D09	0	0	1	1	0	1	1	1	1	1	1	1
GCF_003349125.1	strain:OYP6B02	0	0	1	1	0	1	1	1	1	1	1	1
GCF_003349145.1	strain:OYP6D07	0	0	1	1	1	1	1	1	1	1	1	1
GCF_003349195.1	strain:OYP5B11	0	0	1	1	0	1	1	1	1	1	1	1
GCF_003349245.1	strain:OYP4G07	0	0	1	1	0	1	1	1	1	1	1	1
GCF_003349265.1	strain:OYP4F04	0	0	1	1	0	1	1	1	1	1	1	1
GCF_003349315.1	strain:OYP4D04	0	0	1	1	0	1	1	1	1	1	1	1
GCF_003349325.1	strain:OYP4D09	0	0	1	1	0	1	1	1	1	1	1	1
GCF_003349365.1	strain:OYP2H11	0	0	1	1	0	1	1	1	1	1	1	1
GCF_003349395.1	strain:OYP2E03	0	0	1	1	0	1	1	1	1	1	1	1
GCF_003349405.1	strain:OYP2C01	0	0	1	1	0	1	1	1	1	1	1	1
GCF_003349435.1	strain:OYP2B04	0	0	1	1	1	1	1	1	1	1	1	1
GCF_003349475.1	strain:OYP1C06	0	0	1	1	0	1	1	1	1	1	1	1
GCF_003349495.1	strain:OYP1E12	0	0	1	1	0	1	1	1	1	1	1	1
GCF_003349525.1	strain:OYP6D03	0	0	1	1	0	1	1	1	1	1	1	1
GCF_003349545.1	strain:OYP6F07	0	0	1	1	0	1	1	1	1	1	1	1
GCF_003349575.1	strain:OYP5H09	0	0	1	1	1	1	1	1	1	1	1	1
GCF_003349615.1	strain:OYP5F01	0	0	1	1	0	1	1	1	1	1	1	1
GCF_003349665.1	strain:OYP4D10	0	0	1	1	0	1	1	1	1	1	1	1
GCF_003349715.1	strain:OYP4A01	0	0	1	1	0	1	1	1	1	1	1	1
GCF_003349725.1	strain:OYP3E02	0	0	1	1	0	1	1	1	1	1	1	1
GCF_003349745.1	strain:OYP3D09	0	0	1	1	0	1	1	1	1	1	1	1
GCF_003349755.1	strain:OYP2A04	0	0	1	1	0	1	1	1	1	1	1	1
GCF_003449075.1	strain:VN-2808	0	0	1	1	0	1	1	1	1	1	1	1
GCF_003449115.1	strain:VN-2825	0	0	1	1	0	1	1	1	1	1	1	1
GCF_003449125.1	strain:VN-2923	0	0	1	1	0	1	1	1	1	1	1	1
GCF_003449135.1	strain:VN-29-97	0	0	1	1	0	1	1	1	1	1	1	1
GCF_003574775.1	strain:vm1	0	0	1	1	1	1	1	1	1	1	1	1
GCF_003585335.1	strain:4119	0	0	1	1	1	1	1	1	1	1	1	1
GCF_003585365.1	strain:4874	0	0	1	1	1	1	1	1	1	1	1	1
GCF_003585385.1	strain:173V1015	0	0	1	1	1	1	1	1	1	1	1	1
GCF_003585405.1	strain:MGL390	0	0	1	1	1	1	1	1	1	1	1	1
GCF_003591575.1	strain:FORC_073	0	0	1	1	1	1	1	1	1	1	1	1
GCF_003594945.1	strain:D1	0	0	1	1	0	1	1	1	1	1	1	1
GCF_003716365.1	strain:c2012EL-1097	0	0	1	1	1	1	1	1	1	1	1	1
GCF_003716405.1	strain:2011V-1043	0	0	1	1	1	1	1	1	1	1	1	1
GCF_003716425.1	strain:O75TS	0	0	1	1	1	1	1	1	1	1	1	1
GCF_004117115.1	strain:FORC_076	0	0	1	1	1	1	1	1	1	1	1	1
GCF_004310025.1	strain:IDH06781	0	0	1	1	1	1	1	1	1	1	1	1
GCF_005636045.1	strain:VcCHNf8	0	0	1	1	0	1	1	1	1	1	1	1
GCF_005636115.1	strain:VcCHNf5	0	0	1	1	0	1	1	1	1	1	1	1
GCF_005636125.1	strain:VcCHNf6	0	0	1	1	0	1	1	1	1	1	1	1
GCF_005636155.1	strain:VcCHNf7	0	0	1	1	0	1	1	1	1	1	1	1
GCF_005636165.1	strain:VcCHNf9	0	0	1	1	0	1	1	1	1	1	1	1
GCF_006802075.1	strain:920008-15	0	0	1	1	0	1	1	1	1	1	1	1
GCF_006802145.1	strain:P12-CHT68-05	0	0	1	1	0	1	1	1	1	1	1	1
GCF_006802155.1	strain:P7-CHT61-04	0	0	1	1	0	1	1	1	1	1	1	1
GCF_006802165.1	strain:P19-CHT78-07	0	0	1	1	0	1	1	1	1	1	1	1
GCF_006802195.1	strain:P10-CHT64-05	0	0	1	1	0	1	1	1	1	1	1	1
GCF_006802205.1	strain:P9-CHT63-05	0	0	1	1	0	1	1	1	1	1	1	1
GCF_006802245.1	strain:P2-CHT15-00	0	0	1	1	0	1	1	1	1	1	1	1
GCF_006802255.1	strain:A12JL36W92	0	0	1	1	0	1	1	1	1	1	1	1
GCF_006802275.1	strain:A12JL36W82	0	0	1	1	0	1	1	1	1	1	1	1
GCF_006802285.1	strain:A12JL36W90	0	0	1	1	0	1	1	1	1	1	1	1
GCF_006802295.1	strain:A12JL36W91	0	0	1	1	0	1	1	1	1	1	1	1
GCF_006802345.1	strain:A12JL36W75	0	0	1	1	0	1	1	1	1	1	1	1
GCF_006802355.1	strain:A12JL36W74	0	0	1	1	0	1	1	1	1	1	1	1
GCF_006802365.1	strain:A12JL36W67	0	0	1	1	0	1	1	1	1	1	1	1
GCF_006802375.1	strain:A12JL36W49	0	0	1	1	0	1	1	1	1	1	1	1
GCF_006802395.1	strain:A12JL36W52	0	0	1	1	0	1	1	1	1	1	1	1
GCF_006802445.1	strain:A12JL36W30	0	0	1	1	0	1	1	1	1	1	1	1
GCF_006802465.1	strain:A12JL36W25	0	0	1	1	0	1	1	1	1	1	1	1
GCF_006802475.1	strain:A12JL36W5	0	0	1	1	0	1	1	1	1	1	1	1
GCF_006802485.1	strain:A12JL5W97	0	0	1	1	0	1	1	1	1	1	1	1
GCF_006802495.1	strain:A12JL36W17	0	0	1	1	0	1	1	1	1	1	1	1
GCF_006802545.1	strain:A12JL5W90	0	0	1	1	0	1	1	1	1	1	1	1
GCF_006802555.1	strain:A12JL5W86	0	0	1	1	0	1	1	1	1	1	1	1
GCF_006802575.1	strain:A12JL5W63	0	0	1	1	0	1	1	1	1	1	1	1
GCF_006802595.1	strain:A12JL5W24	0	0	1	1	0	1	1	1	1	1	1	1
GCF_006802605.1	strain:A12JL5W14	0	0	1	1	0	1	1	1	1	1	1	1
GCF_006802635.1	strain:A12JL4W93	0	0	1	1	0	1	1	1	1	1	1	1
GCF_006802655.1	strain:A12JL5W13	0	0	1	1	0	1	1	1	1	1	1	1
GCF_006802685.1	strain:A12JL4W72	0	0	1	1	0	1	1	1	1	1	1	1
GCF_006802695.1	strain:A12JL4W64	0	0	1	1	0	1	1	1	1	1	1	1
GCF_006802705.1	strain:A12JL4W81	0	0	1	1	0	1	1	1	1	1	1	1
GCF_006802715.1	strain:A12JL4W21	0	0	1	1	0	1	1	1	1	1	1	1
GCF_006802735.1	strain:A12JL4W15	0	0	1	1	0	1	1	1	1	1	1	1
GCF_006802785.1	strain:A121001W2	0	0	1	1	0	1	1	1	1	1	1	1
GCF_006802795.1	strain:A12JL4W4	0	0	1	1	0	1	1	1	1	1	1	1
GCF_006802805.1	strain:A120730Z1	0	0	1	1	0	1	1	1	1	1	1	1
GCF_006802815.1	strain:A121001W1	0	0	1	1	0	1	1	1	1	1	1	1
GCF_006802865.1	strain:A120716Z3	0	0	1	1	0	1	1	1	1	1	1	1
GCF_006802915.1	strain:A120618Z1	0	0	1	1	0	1	1	1	1	1	1	1
GCF_006802925.1	strain:A120502Z5	0	0	1	1	1	1	1	1	1	1	1	1
GCF_006802935.1	strain:A120502W2	0	0	1	1	0	1	1	1	1	1	1	1
GCF_006803005.1	strain:A110926W4	0	0	1	1	0	1	1	1	1	1	1	1
GCF_006803015.1	strain:A111010Z3	0	0	1	1	0	1	1	1	1	1	1	1
GCF_006803025.1	strain:A110912Z3	0	0	1	1	1	1	1	1	1	1	1	1
GCF_006803035.1	strain:A110829Z6	0	0	1	1	1	1	1	1	1	1	1	1
GCF_006803045.1	strain:A110912Z1	0	0	1	1	0	1	1	1	1	1	1	1
GCF_006803105.1	strain:A110704W4	0	0	1	1	0	1	1	1	1	1	1	1
GCF_006803115.1	strain:A110523Z4	0	0	1	1	1	1	1	1	1	1	1	1
GCF_006803135.1	strain:A110829Z5	0	0	1	1	0	1	1	1	1	1	1	1
GCF_007623975.1	strain:EL2403	0	0	1	1	1	1	1	1	1	1	1	1
GCF_007624145.1	strain:EL2338	0	0	1	1	1	1	1	1	1	1	1	1
GCF_008083215.1	strain:N2827	0	0	1	1	1	1	1	1	1	1	1	1
GCF_008083225.1	strain:N2828	0	0	1	1	1	1	1	1	1	1	1	1
GCF_008083245.1	strain:N2829	0	0	1	1	1	1	1	1	1	1	1	1
GCF_008083255.1	strain:N2705	0	0	1	1	0	1	1	1	1	1	1	1
GCF_008083315.1	strain:N2825	0	0	1	1	1	1	1	1	1	1	1	1
GCF_008083325.1	strain:N2822	0	0	1	1	1	1	1	1	1	1	1	1
GCF_008083335.1	strain:N2824	0	0	1	1	1	1	1	1	1	1	1	1
GCF_008083355.1	strain:N2818	0	0	1	1	1	1	1	1	1	1	1	1
GCF_008083415.1	strain:N2814	0	0	1	1	0	1	1	1	1	1	1	1
GCF_008083445.1	strain:N2813	0	0	1	1	1	1	1	1	1	1	1	1
GCF_008083455.1	strain:N2812	0	0	1	1	1	1	1	1	1	1	1	1
GCF_008083515.1	strain:N2811	0	0	1	1	1	1	1	1	1	1	1	1
GCF_008083545.1	strain:N2805	0	0	1	1	1	1	1	1	1	1	1	1
GCF_008083575.1	strain:N2808	0	0	1	1	1	1	1	1	1	1	1	1
GCF_008083585.1	strain:N2807	0	0	1	1	1	1	1	1	1	1	1	1
GCF_008083645.1	strain:N2797	0	0	1	1	1	1	1	1	1	1	1	1
GCF_008083665.1	strain:N2795	0	0	1	1	1	1	1	1	1	1	1	1
GCF_008083685.1	strain:N2794	0	0	1	1	1	1	1	1	1	1	1	1
GCF_008083715.1	strain:N2793	0	0	1	1	0	1	1	1	1	1	1	1
GCF_008083755.1	strain:N2791	0	0	1	1	1	1	1	1	1	1	1	1
GCF_008083785.1	strain:N2788	0	0	1	1	1	1	1	1	1	1	1	1
GCF_008083855.1	strain:N2784	0	0	1	1	1	1	1	1	1	1	1	1
GCF_008083875.1	strain:N2785	0	0	1	1	0	1	1	1	1	1	1	1
GCF_008083925.1	strain:N2782	0	0	1	1	1	1	1	1	1	1	1	1
GCF_008083955.1	strain:N2779	0	0	1	1	1	1	1	1	1	1	1	1
GCF_008083995.1	strain:N2777	0	0	1	1	1	1	1	1	1	1	1	1
GCF_008084025.1	strain:N2776	0	0	1	1	1	1	1	1	1	1	1	1
GCF_008084075.1	strain:N2768	0	0	1	1	1	1	1	1	1	1	1	1
GCF_008084235.1	strain:N2775	0	0	1	1	1	1	1	1	1	1	1	1
GCF_008084295.1	strain:N2773	0	0	1	1	1	1	1	1	1	1	1	1
GCF_008084305.1	strain:N2769	0	0	1	1	1	1	1	1	1	1	1	1
GCF_008084315.1	strain:N2771	0	0	1	1	1	1	1	1	1	1	1	1
GCF_008084325.1	strain:N2770	0	0	1	1	1	1	1	1	1	1	1	1
GCF_008084395.1	strain:N2764	0	0	1	1	1	1	1	1	1	1	1	1
GCF_008084465.1	strain:N2761	0	0	1	1	1	1	1	1	1	1	1	1
GCF_008084505.1	strain:N2757	0	0	1	1	1	1	1	1	1	1	1	1
GCF_008084525.1	strain:N2759	0	0	1	1	1	1	1	1	1	1	1	1
GCF_008084545.1	strain:N2756	0	0	1	1	1	1	1	1	1	1	1	1
GCF_008084595.1	strain:N2748	0	0	1	1	1	1	1	1	1	1	1	1
GCF_008084635.1	strain:N2745	0	0	1	1	1	1	1	1	1	1	1	1
GCF_008084695.1	strain:N2736	0	0	1	1	1	1	1	1	1	1	1	1
GCF_008084705.1	strain:N2735	0	0	1	1	1	1	1	1	1	1	1	1
GCF_008084755.1	strain:N2724	0	0	1	1	0	1	1	1	1	1	1	1
GCF_008084825.1	strain:N2708	0	0	1	1	0	1	1	1	1	1	1	1
GCF_008084835.1	strain:N2706	0	0	1	1	0	1	1	1	1	1	1	1
GCF_008084855.1	strain:N2707	0	0	1	1	0	1	1	1	1	1	1	1
GCF_008085465.1	strain:N2753	0	0	1	1	1	1	1	1	1	1	1	1
GCF_008085485.1	strain:N2750	0	0	1	1	1	1	1	1	1	1	1	1
GCF_008085495.1	strain:N2749	0	0	1	1	1	1	1	1	1	1	1	1
GCF_008085525.1	strain:N2747	0	0	1	1	1	1	1	1	1	1	1	1
GCF_008085575.1	strain:N2741	0	0	1	1	1	1	1	1	1	1	1	1
GCF_008085635.1	strain:N2725	0	0	1	1	0	1	1	1	1	1	1	1
GCF_008369465.1	strain:V918-19	0	0	1	1	0	1	1	1	1	1	1	1
GCF_008369485.1	strain:V923-19	0	0	1	1	0	1	1	1	1	1	1	1
GCF_008369505.1	strain:V924-19	0	0	1	1	0	1	1	1	1	1	1	1
GCF_008369525.1	strain:V919-19	0	0	1	1	0	1	1	1	1	1	1	1
GCF_008369565.1	strain:V920-19	0	0	1	1	0	1	1	1	1	1	1	1
GCF_008369585.1	strain:V922-19	0	0	1	1	0	1	1	1	1	1	1	1
GCF_008369865.1	strain:V917-19	0	0	1	1	0	1	1	1	1	1	1	1
GCF_008369875.1	strain:V921-19	0	0	1	1	0	1	1	1	1	1	1	1
GCF_008370595.1	strain:C197	0	0	1	1	0	1	1	1	1	1	1	1
GCF_009762895.1	strain:3528-08	0	0	1	1	1	1	1	1	1	1	1	1
GCF_009762915.1	strain:2015V-1126	0	0	1	1	0	1	1	1	1	1	1	1
GCF_009762945.1	strain:3566-06	0	0	1	1	1	1	1	1	1	1	1	1
GCF_009762965.1	strain:3523-03	0	0	1	1	0	1	1	1	1	1	1	1
GCF_009763105.1	strain:3566-08	0	0	1	1	1	1	1	1	1	1	1	1
GCF_009898195.1	strain:2290	0	0	1	1	1	1	1	1	1	1	1	1
GCF_009898205.1	strain:2204	0	0	1	1	1	1	1	1	1	1	1	1
GCF_009899525.1	strain:458_02	0	0	1	1	1	1	1	1	1	1	1	1
GCF_009899555.1	strain:2205_01	0	0	1	1	1	1	1	1	1	1	1	1
GCF_009899585.1	strain:1376_01	0	0	1	1	1	1	1	1	1	1	1	1
GCF_900185995.1	strain:Vibriocholeraestr.BC1071	0	0	1	1	1	1	1	1	1	1	1	1
GCF_000788495.1	strain:2012Env-2	1	1	1	1	1	1	1	1	1	1	1	1
GCF_000788515.1	strain:2012Env-25	1	1	1	1	1	1	1	1	1	1	1	1
GCF_000710155.1	strain:2012EL-1759	1	1	1	1	1	1	1	1	1	1	1	1
GCF_000174295.1	strain:TMA21	1	1	1	1	1	1	1	1	1	1	1	1
GCF_001718095.1	strain:L15	1	1	1	1	1	1	1	1	1	1	1	1
GCF_001718105.1	strain:L11	1	1	1	1	1	1	1	1	1	1	1	1
GCF_000736945.1	strain:571-88	1	1	1	1	1	1	1	1	1	1	1	1
GCF_000969265.1	strain:10432-62	1	1	1	1	1	1	1	1	1	1	1	1
GCF_003096135.1	strain:9507	1	1	1	1	1	1	1	1	1	1	1	1
GCF_000736925.1	strain:981-75	1	1	1	1	1	1	1	1	1	1	1	1
GCF_000736935.1	strain:8-76	1	1	1	1	1	1	1	1	1	1	1	1
GCF_000736785.1	strain:1421-77	1	1	1	1	0	1	1	1	1	1	1	1
GCF_000279265.1	strain:HE-25	1	1	1	1	1	1	1	1	1	1	1	1
GCF_000348345.2	strain:EM-1676A	1	1	1	1	1	1	1	1	1	1	1	1
GCF_000348425.2	strain:NHCC-008D	1	1	1	1	1	1	1	1	1	1	1	1
GCF_001402255.1	strain:YB4G06	1	1	1	1	0	1	1	1	1	1	1	1
GCF_001402275.1	strain:YB3G04	1	1	1	1	0	1	1	1	1	1	1	1
GCF_001402285.1	strain:YB4C07	1	1	1	1	1	1	1	1	1	1	1	1
GCF_001402375.1	strain:YB2A06	1	1	1	1	0	1	1	1	1	1	1	1
GCF_001402425.1	strain:YB2G07	1	1	1	1	1	1	1	1	1	1	1	1
GCF_001402545.1	strain:YB3B05	1	1	1	1	1	1	1	1	1	1	1	1
GCF_001402575.1	strain:YB4G05	1	1	1	1	1	1	1	1	1	1	1	1
GCF_001402585.1	strain:YB4H02	1	1	1	1	0	1	1	1	1	1	1	1
GCF_001402605.1	strain:YB4B03	1	1	1	1	1	1	1	1	1	1	1	1
GCF_001402655.1	strain:YB8E08	1	1	1	1	1	1	1	1	1	1	1	1
GCF_001411585.1	strain:YB2G01	1	1	1	1	0	1	1	1	1	1	1	1
GCF_001525525.2	strain:FDAARGOS_102	1	1	1	1	1	1	1	1	1	1	1	1
GCF_001543505.1	strain:Drakes2013	1	1	1	1	1	1	1	1	1	1	1	1
GCF_001729155.1	strain:MZO-2	1	1	1	1	1	1	1	1	1	1	1	1
GCF_001857545.1	strain:V52	1	1	1	1	1	1	1	1	1	1	1	1
GCF_002097735.1	strain:CISM_300055	1	1	1	1	1	1	1	1	1	1	1	1
GCF_002196165.1	strain:5	1	1	1	1	1	1	1	1	1	1	1	1
GCF_002251495.1	strain:NMH2016	1	1	1	1	1	1	1	1	1	1	1	1
GCF_002284095.1	strain:OYP8C06	1	1	1	1	0	1	1	1	1	1	1	1
GCF_002284115.1	strain:OYP8F12	1	1	1	1	0	1	1	1	1	1	1	1
GCF_002284235.1	strain:OYP5F10	1	1	1	1	1	1	1	1	1	1	1	1
GCF_002284315.1	strain:OYP4H06	1	1	1	1	1	1	1	1	1	1	1	1
GCF_002284325.1	strain:OYP4G08	1	1	1	1	1	1	1	1	1	1	1	1
GCF_002284365.1	strain:OYP4B01	1	1	1	1	1	1	1	1	1	1	1	1
GCF_002284475.1	strain:OYP2C05	1	1	1	1	1	1	1	1	1	1	1	1
GCF_003347715.1	strain:BD60	1	1	1	1	1	1	1	1	1	1	1	1
GCF_003347755.1	strain:BD57	1	1	1	1	1	1	1	1	1	1	1	1
GCF_003347865.1	strain:BD51	1	1	1	1	1	1	1	1	1	1	1	1
GCF_003347935.1	strain:BD48	1	1	1	1	1	1	1	1	1	1	1	1
GCF_003347945.1	strain:BD44	1	1	1	1	1	1	1	1	1	1	1	1
GCF_003347995.1	strain:BD43	1	1	1	1	1	1	1	1	1	1	1	1
GCF_003348055.1	strain:BD34	1	1	1	1	1	1	1	1	1	1	1	1
GCF_003348065.1	strain:BD32	1	1	1	1	1	1	1	1	1	1	1	1
GCF_003348115.1	strain:BD30	1	1	1	1	1	1	1	1	1	1	1	1
GCF_003348135.1	strain:BD29	1	1	1	1	1	1	1	1	1	1	1	1
GCF_003348145.1	strain:BD28	1	1	1	1	1	1	1	1	1	1	1	1
GCF_003348175.1	strain:BD27	1	1	1	1	1	1	1	1	1	1	1	1
GCF_003348195.1	strain:BD24	1	1	1	1	1	1	1	1	1	1	1	1
GCF_003348295.1	strain:BD22	1	1	1	1	1	1	1	1	1	1	1	1
GCF_003348335.1	strain:BD19	1	1	1	1	1	1	1	1	1	1	1	1
GCF_003348355.1	strain:BD12	1	1	1	1	1	1	1	1	1	1	1	1
GCF_003348395.1	strain:BD13	1	1	1	1	1	1	1	1	1	1	1	1
GCF_003348405.1	strain:BD10	1	1	1	1	1	1	1	1	1	1	1	1
GCF_003348415.1	strain:BD11	1	1	1	1	1	1	1	1	1	1	1	1
GCF_003348485.1	strain:BD04	1	1	1	1	1	1	1	1	1	1	1	1
GCF_003348515.1	strain:BD03	1	1	1	1	1	1	1	1	1	1	1	1
GCF_003348535.1	strain:BD49	1	1	1	1	1	1	1	1	1	1	1	1
GCF_003348595.1	strain:BD20	1	1	1	1	1	1	1	1	1	1	1	1
GCF_003348655.1	strain:BD14	1	1	1	1	1	1	1	1	1	1	1	1
GCF_003348665.1	strain:BD15	1	1	1	1	1	1	1	1	1	1	1	1
GCF_003348745.1	strain:OYP9F05	1	1	1	1	0	1	1	1	1	1	1	1
GCF_003349155.1	strain:OYP5F05	1	1	1	1	1	1	1	1	1	1	1	1
GCF_003349205.1	strain:OYP4H10	1	1	1	1	1	1	1	1	1	1	1	1
GCF_003349275.1	strain:OYP4E08	1	1	1	1	1	1	1	1	1	1	1	1
GCF_003349585.1	strain:OYP5B09	1	1	1	1	0	1	1	1	1	1	1	1
GCF_003349645.1	strain:OYP4H04	1	1	1	1	1	1	1	1	1	1	1	1
GCF_003349685.1	strain:OYP4B08	1	1	1	1	1	1	1	1	1	1	1	1
GCF_003594505.1	strain:MGL845	1	1	1	1	1	1	1	1	1	1	1	1
GCF_003594515.1	strain:195V0316	1	1	1	1	1	1	1	1	1	1	1	1
GCF_003594535.1	strain:MGL2619	1	1	1	1	1	1	1	1	1	1	1	1
GCF_003594565.1	strain:MGL788	1	1	1	1	1	1	1	1	1	1	1	1
GCF_003716375.1	strain:K2802	1	1	1	1	1	1	1	1	1	1	1	1
GCF_004310265.1	strain:VCE232	1	1	1	1	1	1	1	1	1	1	1	1
GCF_005636015.1	strain:VcCHNf2	1	1	1	1	0	1	1	1	1	1	1	1
GCF_005636065.1	strain:VcCHNf3	1	1	1	1	0	1	1	1	1	1	1	1
GCF_005636075.1	strain:VcCHNf4	1	1	1	1	0	1	1	1	1	1	1	1
GCF_005636175.1	strain:CHNf1	1	1	1	1	0	1	1	1	1	1	1	1
GCF_006802045.1	strain:920006-15	1	1	1	1	1	1	1	1	1	1	1	1
GCF_006802905.1	strain:A120502Z1	1	1	1	1	1	1	1	1	1	1	1	1
GCF_006802945.1	strain:A120416W2	1	1	1	1	1	1	1	1	1	1	1	1
GCF_006803125.1	strain:A110621W3	1	1	1	1	1	1	1	1	1	1	1	1
GCF_006803155.1	strain:A110509W1	1	1	1	1	1	1	1	1	1	1	1	1
GCF_008083365.1	strain:N2817	1	1	1	1	0	1	1	1	1	1	1	1
GCF_008083425.1	strain:N2815	1	1	1	1	1	1	1	1	1	1	1	1
GCF_008083615.1	strain:N2799	1	1	1	1	1	1	1	1	1	1	1	1
GCF_008083635.1	strain:N2798	1	1	1	1	1	1	1	1	1	1	1	1
GCF_008083735.1	strain:N2792	1	1	1	1	1	1	1	1	1	1	1	1
GCF_008083835.1	strain:N2787	1	1	1	1	1	1	1	1	1	1	1	1
GCF_008083865.1	strain:N2786	1	1	1	1	1	1	1	1	1	1	1	1
GCF_008083915.1	strain:N2783	1	1	1	1	1	1	1	1	1	1	1	1
GCF_008083975.1	strain:N2780	1	1	1	1	1	1	1	1	1	1	1	1
GCF_008084055.1	strain:N2774	1	1	1	1	1	1	1	1	1	1	1	1
GCF_008084375.1	strain:N2767	1	1	1	1	1	1	1	1	1	1	1	1
GCF_008084425.1	strain:N2766	1	1	1	1	1	1	1	1	1	1	1	1
GCF_008084455.1	strain:N2762	1	1	1	1	1	1	1	1	1	1	1	1
GCF_008084495.1	strain:N2760	1	1	1	1	1	1	1	1	1	1	1	1
GCF_008084565.1	strain:N2754	1	1	1	1	1	1	1	1	1	1	1	1
GCF_008084605.1	strain:N2751	1	1	1	1	1	1	1	1	1	1	1	1
GCF_008084645.1	strain:N2752	1	1	1	1	1	1	1	1	1	1	1	1
GCF_008084655.1	strain:N2742	1	1	1	1	1	1	1	1	1	1	1	1
GCF_008084795.1	strain:N2722	1	1	1	1	0	1	1	1	1	1	1	1
GCF_008084815.1	strain:N2718	1	1	1	1	1	1	1	1	1	1	1	1
GCF_008085535.1	strain:N2744	1	1	1	1	1	1	1	1	1	1	1	1
GCF_008085585.1	strain:N2728	1	1	1	1	1	1	1	1	1	1	1	1
GCF_008085615.1	strain:N2727	1	1	1	1	1	1	1	1	1	1	1	1
GCF_008085625.1	strain:N2723	1	1	1	1	0	1	1	1	1	1	1	1
GCF_008085675.1	strain:N2720	1	1	1	1	1	1	1	1	1	1	1	1
GCF_008369605.1	strain:RFB16	1	1	1	1	1	1	1	1	1	1	1	1
GCF_008369625.1	strain:RFB05	1	1	1	1	1	1	1	1	1	1	1	1
GCF_009763045.1	strain:3541-04	1	1	1	1	1	1	1	1	1	1	1	1
GCF_009763065.1	strain:2015V-1118	1	1	1	1	1	1	1	1	1	1	1	1
GCF_010686605.1	strain:NAG1	1	1	1	1	1	1	1	1	1	1	1	1
GCF_000168895.2	strain:1587	1	1	1	1	1	1	1	1	1	1	1	1
a The accession number of pandemic and non-pandemic V. cholerae genomes. Non-pandemic V. cholerae genomes, which do not contain O1 or O139 antigen gene cluster, are marked in blue.
"1" indicates that the gene is present in the genome, "0" indicates that the gene is absent in the genome.
