# Supplementary material for: A fructose/H+ symporter controlled by a LacI-type regulator promotes survival of pandemic Vibrio cholerae in seawater
Source: Nat Commun. 2021 Jul 30;12:4649. doi: 10.1038/s41467-021-24971-3 (PMC8324912; doi:10.1038/s41467-021-24971-3)
Supplement: Supplementary file 5 — Supplementary Data 2 [file 41467_2021_24971_MOESM5_ESM.xlsx]

## Sheet: up_regulated
Transcriptional results analysis of Vibrio cholerae WT and ΔfruI mutant.
Up-regulated genes
gene_id	WT_count	ΔfruI mutant_count	Fold	p-value	gene_description
VC_0005	3	17	5.66667	0.00159793	conserved hypothetical protein && PF01809:Haemolytic domain
VC_0023	115	329	2.86087	3.19007e-05	NADH dehydrogenase subunit II-related protein && -
VC_0027	1473	3575	2.42702	0.000104214	threonine dehydratase && PF00291:Pyridoxal-phosphate dependent enzyme|PF00585:C-terminal regulatory domain of Threonine dehydratase
VC_0028	1672	4225	2.52691	5.96436e-05	dihydroxy-acid dehydratase && PF00920:Dehydratase family
VC_0029	714	1959	2.7437	2.115e-05	branched-chain amino acid amiotransferase && PF01063:Amino-transferase class IV
VC_0030	23	81	3.52174	6.24314e-05	acetolactate synthase II%2C small subunit && PF13710:ACT domain
VC_0031	1626	5333	3.27983	1.25e-06	acetolactate synthase II%2C large subunit && PF02776:Thiamine pyrophosphate enzyme, N-terminal TPP binding domain|PF00205:Thiamine pyrophosphate enzyme, central domain|PF02775:Thiamine pyrophosphate enzyme, C-terminal TPP binding domain
VC_0040	381	947	2.48556	0.000100773	hemolysin%2C putative && PF03006:Haemolysin-III related
VC_0102	35	71	2.02857	0.00694615	hypothetical protein && -
VC_0145	68	137	2.01471	0.00384812	conserved hypothetical protein && PF06611:Protein of unknown function (DUF1145)
VC_0253	49	128	2.61224	0.000366036	IS1004 transposase-related protein && -
VC_0273	1197	3680	3.07435	3.52889e-06	DNA-binding protein HU && PF00216:Bacterial DNA-binding protein
VC_0280	22	52	2.36364	0.00476466	cadaverine/lysine antiporter CadB%2C putative && PF13520:Amino acid permease
VC_0364	24	129	5.375	1.61172e-07	bacterioferritin-associated ferredoxin && PF04324:BFD-like [2Fe-2S] binding domain
VC_0458	155	362	2.33548	0.000341563	conserved hypothetical protein && PF02594:Uncharacterised ACR, YggU family COG1872
VC_0479	19	57	3	0.000543898	hypothetical protein && -
VC_0584	8	26	3.25	0.00529072	hypothetical protein && -
VC_0615	255	781	3.06275	6.07094e-06	endoglucanase-related protein && PF00759:Glycosyl hydrolase family 9|PF02927:N-terminal ig-like domain of cellulase
VC_0666	1594	3267	2.04956	0.000885048	hypothetical protein && -
VC_0701	482	1184	2.45643	0.000108611	trp operon repressor%2C putative && PF01371:Trp repressor protein
VC_0706	4050	14644	3.6158	2.44879e-07	sigma-54 modulation protein%2C putative && PF02482:Sigma 54 modulation protein / S30EA ribosomal protein
VC_0765	953	2009	2.10808	0.000662337	conserved hypothetical protein && PF07191:zinc-ribbons
VC_0865	761	1853	2.43495	0.000110075	hypothetical protein && -
VC_0871	10	61	6.1	1.52712e-06	hypothetical protein && PF14056:Domain of unknown function (DUF4250)
VC_1008	1517	4717	3.10943	2.89575e-06	sodium-type flagellar protein MotY && PF00691:OmpA family
VC_1064	846	1831	2.1643	0.000491261	lipoprotein-related protein && PF09619:Type III secretion system lipoprotein chaperone (YscW)
VC_1116	53	138	2.60377	0.000280647	hypothetical protein && -
VC_1125	539	1089	2.02041	0.00120333	hypothetical protein && PF12915:Protein of unknown function (DUF3833)
VC_1169	781	6037	7.72983	2.08295e-13	tryptophan synthase%2C alpha subunit && PF00290:Tryptophan synthase alpha chain
VC_1170	1140	7033	6.1693	1.61523e-11	tryptophan synthase%2C beta subunit && PF00291:Pyridoxal-phosphate dependent enzyme
VC_1171	763	6634	8.69463	1.8189e-14	indole-3-glycerol phosphate synthase/phosphoribosylanthranilate isomerase && PF00218:Indole-3-glycerol phosphate synthase|PF00697:N-(5'phosphoribosyl)anthranilate (PRA) isomerase
VC_1172	237	3146	13.2743	4.1713e-18	anthranilate phosphoribosyltransferase && PF02885:Glycosyl transferase family, helical bundle domain|PF00591:Glycosyl transferase family, a/b domain
VC_1173	78	1669	21.3974	8.32988e-22	anthranilate synthase component II && PF00117:Glutamine amidotransferase class-I
VC_1174	173	6034	34.8786	1.3836e-27	anthranilate synthase component I && PF00425:chorismate binding enzyme|PF04715:Anthranilate synthase component I, N terminal region
VC_1208	463	1321	2.85313	1.36074e-05	conserved hypothetical protein && PF04269:Protein of unknown function, DUF440
VC_1243	13	30	2.30769	0.0141787	hypothetical protein && -
VC_1247	2310	5081	2.19957	0.000364925	hypothetical protein && PF11042:Protein of unknown function (DUF2750)
VC_1262	148	1348	9.10811	2.78484e-14	hypothetical protein && -
VC_1269	623	1692	2.71589	2.52433e-05	conserved hypothetical protein && PF05951:Bacterial protein of unknown function (DUF882)
VC_1270	414	865	2.08937	0.000860327	glyoxylase II family protein && PF00753:Metallo-beta-lactamase superfamily
VC_1383	32	121	3.78125	9.12389e-06	hypothetical protein && -
VC_1384	2309	7042	3.04981	3.78453e-06	hypothetical protein && PF13505:Outer membrane protein beta-barrel domain
VC_1696	76	167	2.19737	0.00136201	DNA-binding protein inhibitor Id-2-related protein && PF06146:Phosphate-starvation-inducible E
VC_1699	1380	3334	2.41594	0.000111385	hypothetical protein && -
VC_1729	17	37	2.17647	0.0185027	hypothetical protein && -
VC_1752	1	9	9	0.0215665	hypothetical protein && -
VC_1808	59	127	2.15254	0.00240142	hypothetical protein && -
VC_1841	527	1870	3.54839	4.49153e-07	conserved hypothetical protein && PF09600:Cyd operon protein YbgE (Cyd_oper_YbgE)
VC_1988	52	152	2.92308	7.17961e-05	hypothetical protein && -
VC_1989	754	2498	3.313	1.24157e-06	conserved hypothetical protein && PF00814:Glycoprotease family
VC_2076	85	219	2.57647	0.000168116	hypothetical protein && PF09012:FeoC like transcriptional regulator
VC_2078	57	116	2.03509	0.00409866	ferrous iron transport protein A && PF04023:FeoA domain
VC_2120	666	1664	2.4985	7.94293e-05	flagellar biosynthetic protein FlhB && PF01312:FlhB HrpN YscU SpaS Family
VC_2121	185	428	2.31351	0.000354731	flagellar biosynthetic protein FliR && PF01311:Bacterial export proteins, family 1
VC_2122	45	154	3.42222	1.16769e-05	flagellar biosynthetic protein FliQ && PF01313:Bacterial export proteins, family 3
VC_2123	479	1232	2.57203	5.80753e-05	flagellar biosynthetic protein FliP && PF00813:FliP family
VC_2124	105	235	2.2381	0.000749904	flagellar protein FliO && PF04347:Flagellar biosynthesis protein, FliO
VC_2125	501	1494	2.98204	6.81137e-06	flagellar motor switch protein FliN && PF01052:Type III flagellar switch regulator (C-ring) FliN C-term
VC_2126	1673	4760	2.84519	1.09764e-05	flagellar motor switch protein FliM && PF01052:Type III flagellar switch regulator (C-ring) FliN C-term|PF02154:Flagellar motor switch protein FliM
VC_2128	2848	7746	2.7198	2.05276e-05	flagellar hook-length control protein FliK%2C putative && PF02120:Flagellar hook-length control protein FliK
VC_2134	418	1424	3.4067	9.40128e-07	flagellar hook-basal body complex protein FliE && PF02049:Flagellar hook-basal body complex protein FliE
VC_2149	2986	6362	2.13061	0.000537031	hypothetical protein && PF09904:Winged helix-turn helix
VC_2154	510	1116	2.18824	0.000461649	hypothetical protein && PF11446:Protein of unknown function (DUF2897)
VC_2155	56	118	2.10714	0.00295504	hypothetical protein && -
VC_2160	523	1193	2.28107	0.000277686	bacterioferritin comigratory protein && PF00578:AhpC/TSA family
VC_2175	1610	4248	2.63851	3.27193e-05	2-dehydro-3-deoxyphosphooctonate aldolase && PF00793:DAHP synthetase I family
VC_2176	575	1222	2.12522	0.000654839	conserved hypothetical protein && PF13371:Tetratricopeptide repeat|PF13369:Transglutaminase-like superfamily
VC_2177	92	193	2.09783	0.00187525	conserved hypothetical protein && PF04247:Invasion gene expression up-regulator, SirB
VC_2188	7900	68718	8.69848	1.31527e-14	flagellin core protein A && PF00700:Bacterial flagellin C-terminal helical region|PF07196:Flagellin hook IN motif|PF00669:Bacterial flagellin N-terminal helical region
VC_2189	1168	6030	5.16267	4.92634e-10	hypothetical protein && -
VC_2190	918	2386	2.59913	4.34955e-05	flagellar hook-associated protein FlgL && PF00669:Bacterial flagellin N-terminal helical region
VC_2191	2374	8939	3.76537	1.27641e-07	flagellar hook-associated protein FlgM && PF06429:Flagellar basal body rod FlgEFG protein C-terminal
VC_2192	470	1821	3.87447	1.10488e-07	flagellar protein FlgJ && PF01832:Mannosyl-glycoprotein endo-beta-N-acetylglucosaminidase|PF10135:Rod binding protein
VC_2193	1396	5070	3.63181	2.43093e-07	flagellar P-ring protein FlgI && PF02119:Flagellar P-ring protein
VC_2194	1204	4926	4.09136	3.27525e-08	flagellar L-ring protein FlgH && PF02107:Flagellar L-ring protein
VC_2195	1035	3494	3.37585	8.2782e-07	flagellar basal-body rod protein FlgG && PF00460:Flagella basal body rod protein|PF06429:Flagellar basal body rod FlgEFG protein C-terminal
VC_2196	1977	8567	4.33333	1.14101e-08	flagellar basal-body rod protein FlgF && PF06429:Flagellar basal body rod FlgEFG protein C-terminal
VC_2197	4467	13774	3.0835	3.10991e-06	flagellar hook protein FlgE && PF06429:Flagellar basal body rod FlgEFG protein C-terminal|PF00460:Flagella basal body rod protein|PF07559:Flagellar basal body protein FlaE
VC_2198	2159	6918	3.20426	1.76801e-06	basal-body rod modification protein FlgD && PF03963:Flagellar hook capping protein - N-terminal region|PF13861:FlgD Tudor-like domain|PF13860:FlgD Ig-like domain
VC_2199	719	2679	3.72601	1.872e-07	flagellar basal-body rod protein FlgC && PF06429:Flagellar basal body rod FlgEFG protein C-terminal|PF00460:Flagella basal body rod protein
VC_2200	2568	9985	3.88824	7.37947e-08	flagellar basal-body rod protein FlgB && -
VC_2206	487	1742	3.577	4.09115e-07	conserved hypothetical protein && PF02169:LPP20 lipoprotein
VC_2207	2101	9156	4.35792	1.02758e-08	hypothetical protein && -
VC_2208	950	2121	2.23263	0.000328874	hypothetical protein && PF16538:Flagellar assembly protein T, C-terminal domain|PF16539:Flagellar assembly protein T, middle domain|PF16548:Flagellar assembly protein T, N-terminal domain
VC_2221	99	398	4.0202	2.44365e-07	hypothetical protein && PF11346:Protein of unknown function (DUF3149)
VC_2239	1354	2828	2.08863	0.000713283	nitrogen regulatory protein P-II && PF00543:Nitrogen regulatory protein P-II
VC_2283	174	872	5.01149	2.54905e-09	sodium-dependent transporter && PF00209:Sodium:neurotransmitter symporter family
VC_2288	64	136	2.125	0.00234884	conserved hypothetical protein && PF04400:Protein of unknown function (DUF539)
VC_2321	17	38	2.23529	0.012963	hypothetical protein && -
VC_2323	194	735	3.78866	2.60937e-07	conserved hypothetical protein && PF03595:Voltage-dependent anion channel
VC_2357	98	447	4.56122	3.05934e-08	hypothetical protein && PF12065:Protein of unknown function (DUF3545)
VC_2361	43779	227673	5.20051	3.80079e-10	formate acetyl transferase-related protein && PF01228:Glycine radical
VC_2364	2662	6577	2.4707	7.90713e-05	aspartokinase I/homoserine dehydrogenase%2C threonine-sensitive && PF03447:Homoserine dehydrogenase, NAD binding domain|PF01842:ACT domain|PF00696:Amino acid kinase family|PF00742:Homoserine dehydrogenase|PF13840:ACT domain
VC_2423	45	254	5.64444	4.79418e-09	fimbrial protein && PF13544:Type IV pilin N-term methylation site GFxxxE|PF00114:Pilin (bacterial filament)
VC_2468	23	56	2.43478	0.00321507	hypothetical protein && -
VC_A0087	217	671	3.09217	6.08128e-06	hypothetical protein && -
VC_A0126	9	29	3.22222	0.00461337	hypothetical protein && -
VC_A0139	160	359	2.24375	0.000564168	hypothetical protein && PF11777:Protein of unknown function (DUF3316)
VC_A0162	2	11	5.5	0.0270427	hypothetical protein && -
VC_A0184	7796	15693	2.01296	0.00104386	cold shock DNA-binding domain protein && PF00313:'Cold-shock' DNA-binding domain
VC_A0286	73	189	2.58904	0.00021117	hypothetical protein && -
VC_A0322	229	510	2.22707	0.000478797	hypothetical protein && -
VC_A0324	123	252	2.04878	0.00183756	DNA-damage-inducible protein J && PF04221:RelB antitoxin
VC_A0332	151	510	3.37748	2.21447e-06	conserved hypothetical protein && PF04365:Ribonuclease toxin, BrnT, of type II toxin-antitoxin system
VC_A0333	234	544	2.32479	0.000285803	hypothetical protein && -
VC_A0363	67	142	2.1194	0.00238955	hypothetical protein && -
VC_A0388	187	464	2.48128	0.000136561	hypothetical protein && -
VC_A0446	2170	7733	3.56359	3.20722e-07	haemagglutinin && -
VC_A0471	75	172	2.29333	0.000877442	hypothetical protein && -
VC_A0474	37	117	3.16216	5.40645e-05	acetyltransferase%2C putative && PF00583:Acetyltransferase (GNAT) family
VC_A0525	31	102	3.29032	5.66938e-05	hypothetical protein && -
VC_A0551	1540	3790	2.46104	8.6082e-05	hypothetical protein && -
VC_A0609	21	66	3.14286	0.000283294	hypothetical protein && -
VC_A0636	74	232	3.13514	1.67831e-05	conserved hypothetical protein && PF03992:Antibiotic biosynthesis monooxygenase
VC_A0666	810	3350	4.1358	3.08212e-08	L-serine dehydratase 1 && PF03313:Serine dehydratase alpha chain|PF03315:Serine dehydratase beta chain
VC_A0667	91	1930	21.2088	5.71577e-22	sodium/solute symporter && PF00474:Sodium:solute symporter family
VC_A0669	44	17342	394.136	1.92587e-51	sugar transporter family protein && PF07690:Major Facilitator Superfamily
VC_A0670	5	128	25.6	5.55429e-14	hypothetical protein && -
VC_A0671	66	11008	166.788	4.41201e-43	hypothetical protein && PF12680:SnoaL-like domain
VC_A0696	7	21	3	0.0143802	hypothetical protein && -
VC_A0734	327	1036	3.1682	3.28885e-06	hypothetical protein && -
VC_A0754	4	13	3.25	0.0303481	tRNA-Leu && PF01764:Lipase (class 3)
VC_A0755	3	15	5	0.00351516	hypothetical protein && -
VC_A0758	897	2414	2.69119	2.69718e-05	arginine ABC transporter%2C permease protein && PF00528:Binding-protein-dependent transport system inner membrane component
VC_A0789	116	300	2.58621	0.00012378	conserved hypothetical protein && PF09997:Predicted membrane protein (DUF2238)
VC_A0821	497	2163	4.35211	1.4872e-08	hypothetical protein && -
VC_A0834	59	130	2.20339	0.00180114	hypothetical protein && PF01545:Cation efflux family
VC_A0855	1	10	10	0.0134121	ABC transporter%2C ATP-binding protein && PF00005:ABC transporter
VC_A0867	64	162	2.53125	0.000318862	outer membrane protein OmpW && PF03922:OmpW family
VC_A0868	286	1296	4.53147	9.88538e-09	hypothetical protein && -
VC_A0899	20	85	4.25	8.33773e-06	hypothetical protein && -
VC_A0943	1916	4622	2.41232	0.000111053	maltose ABC transporter%2C permease protein && PF00528:Binding-protein-dependent transport system inner membrane component
VC_A0970	889	2325	2.6153	4.04734e-05	conserved hypothetical protein && PF06865:Protein of unknown function (DUF1255)
VC_A1032	95	221	2.32632	0.000514102	hypothetical protein && -
VC_A1051	86	229	2.66279	0.000107368	conserved hypothetical protein && PF03733:Inner membrane component domain
VC_A1064	4	20	5	0.00166513	hypothetical protein && -
VC_A1069	579	1203	2.07772	0.00084303	methyl-accepting chemotaxis protein && PF00015:Methyl-accepting chemotaxis protein (MCP) signalling domain|PF02743:Cache domain|PF00672:HAMP domain
VC_A1107	78	196	2.51282	0.000260384	hypothetical protein && -

## Sheet: down_regulated
Transcriptional results analysis of Vibrio cholerae WT and ΔfruI mutant.
Down-regulated genes
gene_id	WT_count	ΔfruI mutant_count	Fold	p-value	gene_description
VC_0002	900	366	0.406667	0.0268724	mioC protein && PF00258:Flavodoxin
VC_0006	45	14	0.311111	0.0311037	ribonuclease P protein component && PF00825:Ribonuclease P
VC_0008	252	89	0.353175	0.0115553	amino acid ABC transporter%2C ATP-binding protein && PF00005:ABC transporter|PF07673:Protein of unknown function (DUF1602)
VC_0009	151	51	0.337748	0.0114402	amino acid ABC transproter%2C permease protein && PF00528:Binding-protein-dependent transport system inner membrane component
VC_0010	835	28	0.0335329	2.62457e-18	amino acid ABC transporter%2C periplasmic amino acid-binding portion && PF00497:Bacterial extracellular solute-binding proteins, family 3
VC_0011	9	0	0	0.0127308	hypothetical protein && -
VC_0061	3919	1041	0.265629	0.000238016	thiamin biosynthesis protein ThiC && PF01964:Radical SAM ThiC family|PF13667:ThiC-associated domain
VC_0062	1614	479	0.296778	0.00105554	thiamin-phosphate pyrophosphorylase && PF02581:Thiamine monophosphate synthase/TENI
VC_0079	1591	668	0.419862	0.0337836	conserved hypothetical protein && PF10625:Universal stress protein B (UspB)
VC_0089	1686	721	0.427639	0.0391093	cytochrome c551 peroxidase && PF03150:Di-haem cytochrome c peroxidase|PF00034:Cytochrome c
VC_0098	1792	482	0.268973	0.000316276	methyl-accepting chemotaxis protein && PF08447:PAS fold|PF08448:PAS fold|PF00015:Methyl-accepting chemotaxis protein (MCP) signalling domain
VC_0114	329	129	0.392097	0.0256519	conserved hypothetical protein && PF04220:Der GTPase activator (YihI)
VC_0151	1090	453	0.415596	0.0319918	pyridine nucleotide-disulfide oxidoreductase%2C class I && PF02852:Pyridine nucleotide-disulphide oxidoreductase, dimerisation domain|PF07992:Pyridine nucleotide-disulphide oxidoreductase
VC_0156	5325	912	0.171268	3.85496e-07	vitamin B12 receptor && PF07715:TonB-dependent Receptor Plug Domain|PF00593:TonB dependent receptor
VC_0161	70	22	0.314286	0.0167701	transcriptional activator IlvY && PF03466:LysR substrate binding domain|PF00126:Bacterial regulatory helix-turn-helix protein, lysR family
VC_0178	844	226	0.267773	0.00038128	patatin-related protein && PF01734:Patatin-like phospholipase
VC_0179	2145	914	0.426107	0.0371793	hypothetical protein && -
VC_0184	946	347	0.366808	0.0107432	hypothetical protein && -
VC_0208	128	42	0.328125	0.0116022	conserved hypothetical protein && PF03350:Uncharacterized protein family, UPF0114
VC_0244	4395	1772	0.403185	0.0224084	perosamine synthase && PF01041:DegT/DnrJ/EryC1/StrS aminotransferase family
VC_0290	289	111	0.384083	0.0225235	factor-for-inversion stimulation protein && PF02954:Bacterial regulatory protein, Fis family
VC_0296	543	141	0.259669	0.000316005	acetyl-CoA carboxylase%2C biotin carboxyl carrier protein && PF00364:Biotin-requiring enzyme
VC_0297	407	133	0.326781	0.00442229	3-dehydroquinate dehydratase && PF01220:Dehydroquinase class II
VC_0315	473	174	0.367865	0.0130992	CDP-diacylglycerol--serine O-phosphatidyltransferase && PF13091:PLD-like domain
VC_0328	14830	6514	0.439245	0.0457746	DNA-directed RNA polymerase%2C beta subunit && PF00562:RNA polymerase Rpb2, domain 6|PF10385:RNA polymerase beta subunit external 1 domain|PF04561:RNA polymerase Rpb2, domain 2|PF04565:RNA polymerase Rpb2, domain 3|PF04560:RNA polymerase Rpb2, domain 7|PF04563:RNA polymerase beta subunit
VC_0361	8013	2943	0.367278	0.00916212	elongation factor G && PF14492:Elongation Factor G, domain II|PF00679:Elongation factor G C-terminus|PF03144:Elongation factor Tu domain 2|PF00009:Elongation factor Tu GTP binding domain|PF03764:Elongation factor G, domain IV
VC_0384	671	99	0.147541	1.31085e-07	sulfite reductase (NADPH) flavoprotein alpha-component && PF00175:Oxidoreductase NAD-binding domain|PF00667:FAD binding domain|PF00258:Flavodoxin
VC_0385	467	51	0.109208	3.31025e-09	sulfite reductase (NADPH) hemoprotein beta-component && PF03460:Nitrite/Sulfite reductase ferredoxin-like half domain|PF01077:Nitrite and sulphite reductase 4Fe-4S domain
VC_0386	295	63	0.213559	6.03624e-05	phosphoadenosine phosphosulfate reductase && PF01507:Phosphoadenosine phosphosulfate reductase family
VC_0390	7687	1861	0.242097	6.65484e-05	5-methyltetrahydrofolate--homocysteine methyltransferase && PF02965:Vitamin B12 dependent methionine synthase, activation domain|PF00809:Pterin binding enzyme|PF02310:B12 binding domain|PF02574:Homocysteine S-methyltransferase|PF02607:B12 binding domain
VC_0462	1239	440	0.355125	0.00741633	twitching motility protein PilT && PF00437:Type II/IV secretion system protein
VC_0471	42	4	0.0952381	9.21983e-05	sprT protein%2C putative && PF10263:SprT-like family
VC_0472	12335	2244	0.181921	9.42934e-07	S-adenosylmethionine synthase && PF02772:S-adenosylmethionine synthetase, central domain|PF02773:S-adenosylmethionine synthetase, C-terminal domain|PF00438:S-adenosylmethionine synthetase, N-terminal domain
VC_0473	97	32	0.329897	0.0171081	transketolase 1 && PF02780:Transketolase, C-terminal domain|PF00456:Transketolase, thiamine diphosphate binding domain|PF02779:Transketolase, pyrimidine binding domain
VC_0504	523	46	0.0879541	8.01334e-11	hypothetical protein && -
VC_0505	26	4	0.153846	0.00716778	hypothetical protein && -
VC_0506	71	26	0.366197	0.0461904	hypothetical protein && PF13280:WYL domain
VC_0509	228	3	0.0131579	7.04512e-17	hypothetical protein && PF10980:Protein of unknown function (DUF2787)
VC_0510	677	32	0.0472674	1.49308e-15	DNA repair protein RadC-related protein && PF04002:RadC-like JAB domain
VC_0517	7497	2437	0.325063	0.00255455	RNA polymerase sigma factor RpoD && PF04539:Sigma-70 region 3|PF04545:Sigma-70, region 4|PF00140:Sigma-70 factor, region 1.2|PF03979:Sigma-70 factor, region 1.1|PF04546:Sigma-70, non-essential region|PF04542:Sigma-70 region 2
VC_0534	5916	2311	0.390636	0.0166625	RNA polymerase sigma-38 factor && PF04542:Sigma-70 region 2|PF04545:Sigma-70, region 4|PF00140:Sigma-70 factor, region 1.2|PF04539:Sigma-70 region 3
VC_0538	1082	129	0.119224	2.31119e-09	thiosulfate ABC transporter%2C periplasmic thiosulfate-binding protein && PF13531:Bacterial extracellular solute-binding protein
VC_0539	182	48	0.263736	0.00115126	sulfate ABC transporter%2C permease protein && PF00528:Binding-protein-dependent transport system inner membrane component
VC_0540	105	32	0.304762	0.00876553	sulfate ABC transporter%2C permease protein && PF00528:Binding-protein-dependent transport system inner membrane component
VC_0562	3004	1089	0.362517	0.0083466	16S rRNA processing protein RimM && PF05239:PRC-barrel domain|PF01782:RimM N-terminal domain
VC_0563	2946	1195	0.405635	0.0239962	tRNA (guanine-N1)-methyltransferase && PF01746:tRNA (Guanine-1)-methyltransferase
VC_0581	3184	1387	0.435616	0.0438802	lipoprotein%2C putative && PF04348:LppC putative lipoprotein
VC_0583	2725	1064	0.390459	0.0170727	- && PF00440:Bacterial regulatory proteins, tetR family
VC_0607	82	30	0.365854	0.0347397	- && PF00909:Ammonium Transporter Family
VC_0660	1097	452	0.412033	0.0298441	ATP-dependent RNA helicase SrmB && PF00270:DEAD/DEAH box helicase|PF00271:Helicase conserved C-terminal domain
VC_0663	2636	1068	0.405159	0.0238708	- && PF00472:RF-1 domain|PF03462:PCRF domain
VC_0664	6266	2512	0.400894	0.0210971	lysyl-tRNA synthetase%2C heat inducible && PF00152:tRNA synthetases class II (D, K and N)|PF01336:OB-fold nucleic acid binding domain
VC_0697	892	375	0.420404	0.0353779	hypothetical protein && PF07238:PilZ domain
VC_0717	1012	258	0.254941	0.000189904	protease%2C putative && PF01136:Peptidase family U32|PF16325:Peptidase family U32 C-terminal domain
VC_0734	72	21	0.291667	0.00988923	malate synthase A && PF01274:Malate synthase
VC_0741	679	200	0.294551	0.00120445	queuine tRNA-ribosyltransferase && PF01702:Queuine tRNA-ribosyltransferase
VC_0747	249	95	0.381526	0.022804	conserved hypothetical protein && PF02082:Transcriptional regulator
VC_0748	542	219	0.404059	0.0282892	aminotransferase NifS%2C class V && PF00266:Aminotransferase class-V
VC_0749	110	27	0.245455	0.00126388	NifU-related protein && PF01592:NifU-like N terminal domain
VC_0757	357	128	0.358543	0.0115938	conserved hypothetical protein && PF04055:Radical SAM superfamily
VC_0774	35	8	0.228571	0.0103844	vibriobactin-specific 2%2C3-dihydro-2%2C3-dihydroxybenzoate dehydrogenase && PF00106:short chain dehydrogenase
VC_0827	3493	1461	0.418265	0.0311359	toxin co-regulated pilus biosynthesis protein H && -
VC_0846	75	25	0.333333	0.0238961	- && -
VC_0847	118	46	0.389831	0.0464286	integrase%2C phage family && PF13356:Domain of unknown function (DUF4102)|PF00589:Phage integrase family
VC_0852	806	299	0.370968	0.0120331	DNA repair protein RecN && PF02463:RecF/RecN/SMC N terminal domain
VC_0905	8710	817	0.0938002	6.73246e-12	lipoprotein YaeC && PF03180:NLPA lipoprotein
VC_0906	2267	326	0.143802	2.88377e-08	ABC transporter%2C permease protein && PF00528:Binding-protein-dependent transport system inner membrane component
VC_0907	1592	126	0.0791457	1.01953e-12	ABC transporter%2C ATP-binding protein && PF00005:ABC transporter|PF09383:NIL domain|PF07673:Protein of unknown function (DUF1602)
VC_0910	770	296	0.384416	0.0170309	PTS system%2C trehalose-specific IIBC component && PF02378:Phosphotransferase system, EIIC|PF00367:phosphotransferase system, EIIB
VC_0911	595	219	0.368067	0.0122042	trehalose-6-phosphate hydrolase && PF00128:Alpha amylase, catalytic domain
VC_0920	99	26	0.262626	0.0028547	exopolysaccharide biosynthesis protein EpsF%2C putative && PF00534:Glycosyl transferases group 1|PF13439:Glycosyltransferase Family 4
VC_0927	104	27	0.259615	0.00240349	UDP-N-acetyl-D-mannosamine transferase && PF03808:Glycosyl transferase WecB/TagA/CpsF family
VC_0928	160	57	0.35625	0.017016	hypothetical protein && -
VC_0961	1323	574	0.433862	0.0445011	phoH family protein && PF02562:PhoH-like protein
VC_0962	1049	398	0.379409	0.0145062	conserved hypothetical protein && PF00919:Uncharacterized protein family UPF0004|PF04055:Radical SAM superfamily|PF01938:TRAM domain
VC_0965	13667	5177	0.378796	0.0122779	phosphoenolpyruvate-protein phosphotransferase && PF05524:PEP-utilising enzyme, N-terminal|PF02896:PEP-utilising enzyme, TIM barrel domain|PF00391:PEP-utilising enzyme, mobile domain
VC_0968	8972	447	0.0498217	1.63232e-17	cysteine synthase A && PF00291:Pyridoxal-phosphate dependent enzyme
VC_0976	616	250	0.405844	0.0285749	conserved hypothetical protein && PF01145:SPFH domain / Band 7 family|PF16200:C-terminal region of band_7
VC_0991	1701	700	0.411523	0.02827	asparagine synthetase B%2C glutamine-hydrolyzing && PF13537:Glutamine amidotransferase domain|PF00733:Asparagine synthase
VC_0994	534	206	0.385768	0.018957	N-acetylglucosamine-6-phosphate deacetylase && PF01979:Amidohydrolase family
VC_1043	1887	745	0.394807	0.0193713	long-chain fatty acid transport protein && PF03349:Outer membrane protein transport protein (OMPP1/FadL/TodX)
VC_1069	248	104	0.419355	0.0468676	glyceraldehyde 3-phosphate dehydrogenase && PF00044:Glyceraldehyde 3-phosphate dehydrogenase, NAD binding domain|PF02800:Glyceraldehyde 3-phosphate dehydrogenase, C-terminal domain
VC_1082	648	266	0.410494	0.0310975	response regulator && PF00072:Response regulator receiver domain
VC_1083	1027	366	0.356378	0.00787756	hypothetical protein && PF04509:CheC-like family
VC_1084	2447	623	0.254597	0.000149109	sensory box sensor histidine kinase && PF02518:Histidine kinase-, DNA gyrase B-, and HSP90-like ATPase|PF00512:His Kinase A (phospho-acceptor) domain|PF08448:PAS fold
VC_1086	1811	726	0.400883	0.0222786	response regulator && PF00563:EAL domain|PF00072:Response regulator receiver domain
VC_1087	2461	1073	0.436002	0.0446208	response regulator && PF13487:HD domain|PF00072:Response regulator receiver domain
VC_1088	920	391	0.425	0.0394431	sensor histidine kinase && PF02518:Histidine kinase-, DNA gyrase B-, and HSP90-like ATPase|PF00672:HAMP domain
VC_1089	689	243	0.352685	0.00780407	periplasmic binding protein-related protein && PF12974:ABC transporter, phosphonate, periplasmic substrate-binding protein
VC_1091	8268	3276	0.396226	0.0188653	oligopeptide ABC transporter%2C periplasmic oligopeptide-binding protein && PF00496:Bacterial extracellular solute-binding proteins, family 5 Middle
VC_1092	229	74	0.323144	0.00551888	oligopeptide ABC transporter%2C permease protein && PF00528:Binding-protein-dependent transport system inner membrane component
VC_1100	195	56	0.287179	0.00226005	hypothetical protein && PF09905:Uncharacterized conserved protein (DUF2132)
VC_1105	110	40	0.363636	0.0300482	conserved hypothetical protein && PF01207:Dihydrouridine synthase (Dus)
VC_1111	992	50	0.0504032	1.00943e-15	adenosylmethionine-8-amino-7-oxononanoate aminotransferase && PF00202:Aminotransferase class-III
VC_1112	1159	18	0.0155306	1.1961e-24	biotin synthase && PF06968:Biotin and Thiamin Synthesis associated domain|PF04055:Radical SAM superfamily
VC_1113	493	15	0.030426	2.55409e-17	8-amino-7-oxononanoate synthase && PF00155:Aminotransferase class I and II
VC_1114	208	13	0.0625	1.31458e-10	biotin synthesis protein BioC && PF08241:Methyltransferase domain
VC_1129	288	100	0.347222	0.00956845	inosine-guanosine kinase && PF00294:pfkB family carbohydrate kinase
VC_1162	436	153	0.350917	0.00876694	hypothetical protein && PF05618:Putative ATP-dependant zinc protease
VC_1164	106	32	0.301887	0.00796728	conserved hypothetical protein && PF12847:Methyltransferase domain
VC_1197	2100	738	0.351429	0.00629417	hypothetical protein && PF11813:Protein of unknown function (DUF3334)
VC_1201	888	293	0.329955	0.00383761	hypothetical protein && PF12119:Protein of unknown function (DUF3581)
VC_1228	537	209	0.389199	0.0203888	phosphoribosylglycinamide formyltransferase 2 && PF02222:ATP-grasp domain
VC_1230	23	4	0.173913	0.0132311	hypothetical protein && -
VC_1235	3150	322	0.102222	5.80506e-11	sodium/dicarboxylate symporter && PF00375:Sodium:dicarboxylate symporter family
VC_1249	713	304	0.426367	0.0412421	conserved hypothetical protein && PF13740:ACT domain
VC_1255	746	240	0.321716	0.00309888	ribonucleoside-diphosphate reductase%2C beta subunit && PF00268:Ribonucleotide reductase, small chain
VC_1256	952	346	0.363445	0.00978445	ribonucleoside-diphosphate reductase%2C alpha subunit && PF00317:Ribonucleotide reductase, all-alpha domain|PF03477:ATP cone domain|PF02867:Ribonucleotide reductase, barrel domain
VC_1259	83	25	0.301205	0.0107193	conserved hypothetical protein && PF00581:Rhodanese-like domain
VC_1271	107	41	0.383178	0.0407257	hypothetical protein && PF11201:Protein of unknown function (DUF2982)
VC_1283	13	1	0.0769231	0.00839028	PTS system%2C cellobiose-specific IIA component && PF02255:PTS system, Lactose/Cellobiose specific IIA subunit
VC_1295	275	75	0.272727	0.0010377	conserved hypothetical protein && PF01966:HD domain
VC_1312	2851	1184	0.415293	0.0295106	alanine racemase%2C putative && PF00842:Alanine racemase, C-terminal domain|PF01168:Alanine racemase, N-terminal domain
VC_1313	6241	2666	0.427175	0.0367018	methyl-accepting chemotaxis protein && PF12729:Four helix bundle sensory module for signal transduction|PF00015:Methyl-accepting chemotaxis protein (MCP) signalling domain|PF00672:HAMP domain
VC_1319	245	100	0.408163	0.0389386	sensor histidine kinase && PF00672:HAMP domain|PF00512:His Kinase A (phospho-acceptor) domain|PF02518:Histidine kinase-, DNA gyrase B-, and HSP90-like ATPase
VC_1323	73	25	0.342466	0.030022	hypothetical protein && PF02579:Dinitrogenase iron-molybdenum cofactor
VC_1325	530	157	0.296226	0.00151085	galactoside ABC transporter%2C periplasmic D-galactose/D-glucose-binding protein && PF13407:Periplasmic binding protein domain
VC_1327	288	90	0.3125	0.00373725	galactoside ABC transporter%2C ATP-binding protein && PF00005:ABC transporter
VC_1348	1125	438	0.389333	0.0180554	response regulator && PF00072:Response regulator receiver domain|PF13487:HD domain
VC_1359	1471	409	0.278042	0.000490594	amino acid ABC transporter%2C ATP-binding protein && PF00005:ABC transporter
VC_1360	1240	501	0.404032	0.0245108	amino acid ABC transporter%2C permease protein && PF00528:Binding-protein-dependent transport system inner membrane component
VC_1361	2015	548	0.27196	0.000355261	amino acid ABC transporter%2C permease protein && PF00528:Binding-protein-dependent transport system inner membrane component
VC_1362	21964	6193	0.281961	0.000470322	amino acid ABC transporter%2C periplasmic amino acid-binding protein && PF00497:Bacterial extracellular solute-binding proteins, family 3
VC_1365	141	47	0.333333	0.0120018	conserved hypothetical protein && PF04055:Radical SAM superfamily|PF13394:4Fe-4S single cluster domain
VC_1378	78	22	0.282051	0.00687666	hypothetical protein && -
VC_1394	2665	506	0.189869	2.32527e-06	methyl-accepting chemotaxis protein && PF00015:Methyl-accepting chemotaxis protein (MCP) signalling domain
VC_1395	463	104	0.224622	6.88547e-05	- && PF00072:Response regulator receiver domain
VC_1396	93	28	0.301075	0.00807812	hypothetical protein && -
VC_1397	2983	723	0.242373	7.49591e-05	chemotaxis protein CheA && PF02518:Histidine kinase-, DNA gyrase B-, and HSP90-like ATPase|PF02895:Signal transducing histidine kinase, homodimeric domain|PF01584:CheW-like domain|PF01627:Hpt domain
VC_1398	205	78	0.380488	0.025492	chemotaxis protein CheY && PF00072:Response regulator receiver domain
VC_1399	1077	367	0.340761	0.00510983	chemotaxis protein methyltransferase CheR && PF03705:CheR methyltransferase, all-alpha domain|PF01739:CheR methyltransferase, SAM binding domain
VC_1400	819	171	0.208791	1.61296e-05	hypothetical protein && PF13646:HEAT repeats
VC_1401	1855	374	0.201617	6.4446e-06	protein-glutamate methylesterase CheB && PF00072:Response regulator receiver domain|PF01339:CheB methylesterase
VC_1402	4608	715	0.155165	8.09542e-08	purine-binding chemotaxis protein Chew%2C putative && PF01584:CheW-like domain
VC_1403	7198	756	0.105029	6.84858e-11	methyl-accepting chemotaxis protein && PF00015:Methyl-accepting chemotaxis protein (MCP) signalling domain
VC_1405	1818	752	0.413641	0.0292964	methyl-accepting chemotaxis protein && PF00015:Methyl-accepting chemotaxis protein (MCP) signalling domain|PF02203:Tar ligand binding domain homologue|PF00672:HAMP domain
VC_1406	1068	412	0.385768	0.0165147	methyl-accepting chemotaxis protein && PF13426:PAS domain|PF00015:Methyl-accepting chemotaxis protein (MCP) signalling domain
VC_1425	3836	1499	0.390772	0.0169391	spermidine/putrescine ABC transporter%2C periplasmic spermidine/putrescine-binding protein && PF13416:Bacterial extracellular solute-binding protein
VC_1434	3192	1084	0.339599	0.00426136	fumarate and nitrate reduction regulatory protein && PF00027:Cyclic nucleotide-binding domain|PF00325:Bacterial regulatory proteins, crp family
VC_1491	931	388	0.416756	0.0330626	dihydroorotate dehydrogenase && PF01180:Dihydroorotate dehydrogenase
VC_1495	674	232	0.344214	0.00615603	hypothetical protein && -
VC_1502	262	105	0.400763	0.0315584	Sun/nucleolar protein family protein && PF01189:16S rRNA methyltransferase RsmF|PF13636:RNA-binding PUA-like domain of methyltransferase RsmF|PF17125:N-terminal domain of 16S rRNA methyltransferase RsmF
VC_1505	117	34	0.290598	0.00474614	hypothetical protein && -
VC_1528	779	237	0.304236	0.00164802	hypothetical protein && PF00497:Bacterial extracellular solute-binding proteins, family 3
VC_1530	12	2	0.166667	0.041032	hypothetical protein && -
VC_1560	9849	4252	0.431719	0.0398404	catalase/peroxidase && PF00141:Peroxidase
VC_1581	413	133	0.322034	0.00383451	NADH dehydrogenase%2C putative && PF00361:Proton-conducting membrane transporter
VC_1582	1424	443	0.311096	0.00183809	conserved hypothetical protein && PF10070:Uncharacterized protein conserved in bacteria (DUF2309)
VC_1602	5160	1801	0.349031	0.00553938	chemotaxis protein CheV && PF00072:Response regulator receiver domain|PF01584:CheW-like domain
VC_1603	2223	851	0.382816	0.0143846	hypothetical protein && PF00497:Bacterial extracellular solute-binding proteins, family 3
VC_1611	3316	397	0.119723	1.01531e-09	homoserine O-succinyltransferase && PF04204:Homoserine O-succinyltransferase
VC_1612	113	42	0.371681	0.0318467	fimbrial biogenesis and twitching motility protein%2C putative && PF13424:Tetratricopeptide repeat|PF13414:TPR repeat
VC_1619	93	34	0.365591	0.0355589	hypothetical protein && PF07209:Protein of unknown function (DUF1415)
VC_1625	634	257	0.405363	0.0281349	- && PF00282:Pyridoxal-dependent decarboxylase conserved domain|PF00202:Aminotransferase class-III
VC_1643	959	388	0.404588	0.0255623	methyl-accepting chemotaxis protein && PF00672:HAMP domain|PF02203:Tar ligand binding domain homologue|PF00015:Methyl-accepting chemotaxis protein (MCP) signalling domain
VC_1651	883	375	0.424689	0.038508	response regulator VieB && PF00072:Response regulator receiver domain
VC_1652	1402	613	0.437233	0.046946	response regulator VieA && PF00563:EAL domain|PF00072:Response regulator receiver domain|PF00196:Bacterial regulatory proteins, luxR family
VC_1704	1177	239	0.203059	8.83099e-06	5-methyltetrahydropteroyltriglutamate--homocysteine methyltransferase && PF08267:Cobalamin-independent synthase, N-terminal domain|PF01717:Cobalamin-independent synthase, Catalytic domain
VC_1706	203	66	0.325123	0.00645237	transcriptional activator MetR && PF00126:Bacterial regulatory helix-turn-helix protein, lysR family|PF03466:LysR substrate binding domain
VC_1711	573	177	0.308901	0.00218572	conserved hypothetical protein && PF11842:Domain of unknown function (DUF3362)|PF08497:Radical SAM N-terminal|PF04055:Radical SAM superfamily
VC_1721	836	316	0.37799	0.0145696	transcriptional regulator%2C LacI family && PF00356:Bacterial regulatory proteins, lacI family|PF13377:Periplasmic binding protein-like domain
VC_1723	302	126	0.417219	0.0418759	conserved hypothetical protein && PF09335:SNARE associated Golgi protein
VC_1736	340	135	0.397059	0.0274351	arginyl-tRNA-protein transferase-related protein && PF04376:Arginine-tRNA-protein transferase, N terminus|PF04377:Arginine-tRNA-protein transferase, C terminus
VC_1737	748	316	0.42246	0.0388079	initiation factor IF-1 && PF01176:Translation initiation factor 1A / IF-1
VC_1758	192	60	0.3125	0.00536997	integrase%2C phage family && PF13356:Domain of unknown function (DUF4102)|PF00589:Phage integrase family
VC_1774	90	26	0.288889	0.00694615	conserved hypothetical protein && PF01344:Kelch motif
VC_1779	57	13	0.22807	0.00314483	C4-dicarboxylate-binding periplasmic protein && PF03480:Bacterial extracellular solute-binding protein, family 7
VC_1800	42	9	0.214286	0.00749892	hypothetical protein && -
VC_1810	188	66	0.351064	0.0136698	hypothetical protein && PF11661:Protein of unknown function (DUF2986)
VC_1847	74	24	0.324324	0.0213943	crossover junction endodeoxyribonuclease RuvC && PF02075:Crossover junction endodeoxyribonuclease RuvC
VC_1850	162	65	0.401235	0.0423898	conserved hypothetical protein && PF00149:Calcineurin-like phosphoesterase
VC_1851	2443	757	0.309865	0.00162447	conserved hypothetical protein && PF00563:EAL domain|PF08668:HDOD domain
VC_1854	49724	12752	0.256456	0.000138176	porin%2C putative && PF13609:Gram-negative porin
VC_1868	4060	1125	0.277094	0.00040416	methyl-accepting chemotaxis protein && PF00672:HAMP domain|PF00015:Methyl-accepting chemotaxis protein (MCP) signalling domain
VC_1872	16098	4604	0.285998	0.000563344	conserved hypothetical protein && PF08298:PrkA AAA domain|PF06798:PrkA serine protein kinase C-terminal domain
VC_1873	3072	787	0.256185	0.000156618	conserved hypothetical protein && PF04285:Protein of unknown function (DUF444)
VC_1874	5770	2515	0.435875	0.0434532	conserved hypothetical protein && PF04293:SpoVR like protein
VC_1908	23	6	0.26087	0.0444891	hypothetical protein && -
VC_1915	28663	7268	0.253567	0.000119551	ribosomal protein S1 && PF00575:S1 RNA binding domain
VC_1923	3668	1597	0.435387	0.0435047	trigger factor && PF00254:FKBP-type peptidyl-prolyl cis-trans isomerase|PF05698:Bacterial trigger factor protein (TF) C-terminus|PF05697:Bacterial trigger factor protein (TF)
VC_1927	3686	237	0.0642973	6.45969e-15	C4-dicarboxylate transport protein && PF06808:Tripartite ATP-independent periplasmic transporter, DctM component
VC_1928	1125	52	0.0462222	1.27999e-16	C4-dicarboxylate transport protein DctQ%2C putative && PF04290:Tripartite ATP-independent periplasmic transporters, DctQ component
VC_1929	9579	362	0.037791	3.7407e-20	C4-dicarboxylate-binding periplasmic protein && PF03480:Bacterial extracellular solute-binding protein, family 7
VC_1933	685	195	0.284672	0.000852157	hypothetical protein && -
VC_1934	1317	487	0.36978	0.0108246	GGDEF family protein && PF00990:Diguanylate cyclase, GGDEF domain|PF00563:EAL domain
VC_1967	1771	745	0.420666	0.0339295	methyl-accepting chemotaxis protein && PF00015:Methyl-accepting chemotaxis protein (MCP) signalling domain|PF00672:HAMP domain
VC_1997	935	365	0.390374	0.0187427	hypothetical protein && PF11207:Protein of unknown function (DUF2989)
VC_2001	844	284	0.336493	0.00464463	conserved hypothetical protein && PF01263:Aldose 1-epimerase
VC_2008	821	240	0.292326	0.00106651	pyruvate kinase II && PF00224:Pyruvate kinase, barrel domain|PF02887:Pyruvate kinase, alpha/beta domain
VC_2022	756	284	0.375661	0.0136545	malonyl Coa-acyl carrier protein transacylase && PF00698:Acyl transferase domain
VC_2024	240	95	0.395833	0.0310769	fatty acid/phospholipid synthesis protein PlsX && PF02504:Fatty acid synthesis protein
VC_2031	45	14	0.311111	0.0311037	sulfate permease family protein && PF00916:Sulfate permease family|PF01740:STAS domain
VC_2038	523	215	0.41109	0.0324834	hypothetical protein && PF01627:Hpt domain
VC_2059	3642	1591	0.436848	0.0447199	purine-binding chemotaxis protein CheW && PF01584:CheW-like domain
VC_2094	841	337	0.400713	0.0238068	hypothetical protein && PF08907:Domain of unknown function (DUF1853)
VC_2184	349	134	0.383954	0.0207262	peptidyl-tRNA hydrolase && PF01195:Peptidyl-tRNA hydrolase
VC_2185	1264	448	0.35443	0.00724769	GTP-binding protein && PF01926:50S ribosome-binding GTPase|PF06071:Protein of unknown function (DUF933)
VC_2211	257	70	0.272374	0.00106076	ferric vibriobactin receptor && PF00593:TonB dependent receptor|PF07715:TonB-dependent Receptor Plug Domain
VC_2260	5763	1497	0.259761	0.000173226	ribosomal protein S2 && PF00318:Ribosomal protein S2
VC_2281	626	226	0.361022	0.010156	ribosomal protein S6 modification protein && PF08443:RimK-like ATP-grasp domain
VC_2287	179	73	0.407821	0.0447941	DNA-damage-inducible protein P && PF00817:impB/mucB/samB family|PF11798:IMS family HHH motif
VC_2296	1775	531	0.299155	0.00111753	bolA protein && PF01722:BolA-like protein
VC_2314	261	105	0.402299	0.0326938	hypothetical protein && PF11012:Protein of unknown function (DUF2850)
VC_2315	98	35	0.357143	0.0268226	hypothetical protein && -
VC_2340	3668	1237	0.337241	0.00392487	conserved hypothetical protein && PF13487:HD domain
VC_2390	1963	683	0.347937	0.00575296	carbamoyl-phosphate synthase%2C small subunit && PF00117:Glutamine amidotransferase class-I|PF00988:Carbamoyl-phosphate synthase small chain, CPSase domain
VC_2414	6616	2737	0.413694	0.0278567	pyruvate dehydrogenase%2C E1 component && PF00456:Transketolase, thiamine diphosphate binding domain
VC_2415	1623	636	0.391867	0.0182282	pyruvate dehydrogenase complex repressor && PF07729:FCD domain|PF00392:Bacterial regulatory proteins, gntR family
VC_2447	41742	16955	0.406186	0.0233132	enolase && PF00113:Enolase, C-terminal TIM barrel domain|PF03952:Enolase, N-terminal domain
VC_2481	7981	3385	0.424132	0.034415	D-3-phosphoglycerate dehydrogenase && PF02826:D-isomer specific 2-hydroxyacid dehydrogenase, NAD binding domain|PF00389:D-isomer specific 2-hydroxyacid dehydrogenase, catalytic domain
VC_2510	1975	378	0.191392	2.86727e-06	aspartate carbamoyltransferase%2C catalytic subunit && PF02729:Aspartate/ornithine carbamoyltransferase, carbamoyl-P binding domain|PF00185:Aspartate/ornithine carbamoyltransferase, Asp/Orn binding domain
VC_2511	905	152	0.167956	6.39762e-07	aspartate carbamoyltransferase%2C regulatory subunit && PF02748:Aspartate carbamoyltransferase regulatory chain, metal binding domain|PF01948:Aspartate carbamoyltransferase regulatory chain, allosteric domain
VC_2550	477	182	0.381551	0.0181822	conserved hypothetical protein && PF09695:Bacterial protein of unknown function (YtfJ_HI0045)
VC_2558	154	40	0.25974	0.00132314	adenylylsulfate kinase && PF01583:Adenylylsulphate kinase
VC_2559	357	89	0.2493	0.000299488	sulfate adenylate transferase%2C subunit 1 && PF00009:Elongation factor Tu GTP binding domain
VC_2560	197	8	0.0406091	2.42131e-12	sulfate adenylate transferase%2C subunit 2 && PF01507:Phosphoadenosine phosphosulfate reductase family
VC_2561	141	6	0.0425532	1.31386e-10	uroporphyrin-III C-methyltransferase && PF00590:Tetrapyrrole (Corrin/Porphyrin) Methylases
VC_2571	15637	6727	0.430198	0.0385254	DNA-directed RNA polymerase%2C alpha subunit && PF01000:RNA polymerase Rpb3/RpoA insert domain|PF03118:Bacterial RNA polymerase, alpha chain C terminal domain|PF01193:RNA polymerase Rpb3/Rpb11 dimerisation domain
VC_2572	6482	2547	0.392934	0.0175548	ribosomal protein S4 && PF00163:Ribosomal protein S4/S9 N-terminal domain|PF01479:S4 domain
VC_2573	4696	1846	0.393101	0.0177712	ribosomal protein S11 && PF00411:Ribosomal protein S11
VC_2579	1592	626	0.393216	0.0189931	ribosomal protein S5 && PF00333:Ribosomal protein S5, N-terminal domain|PF03719:Ribosomal protein S5, C-terminal domain
VC_2581	3183	1177	0.369777	0.0101117	ribosomal protein L6 && PF00347:Ribosomal protein L6
VC_2582	2432	752	0.309211	0.00157407	ribosomal protein S8 && PF00410:Ribosomal protein S8
VC_2592	700	294	0.42	0.037193	ribosomal protein S19 && PF00203:Ribosomal protein S19
VC_2593	4616	1421	0.307842	0.00141137	ribosomal protein L2 && PF00181:Ribosomal Proteins L2, RNA binding domain|PF03947:Ribosomal Proteins L2, C-terminal domain
VC_2594	641	221	0.344774	0.00644565	ribosomal protein L23 && PF00276:Ribosomal protein L23
VC_2595	2559	653	0.255178	0.000152241	ribosomal protein L4 && PF00573:Ribosomal protein L4/L1 family
VC_2596	4269	1155	0.270555	0.000298456	ribosomal protein L3 && PF00297:Ribosomal protein L3
VC_2597	4843	1478	0.305183	0.00127343	ribosomal protein S10 && PF00338:Ribosomal protein S10p/S20e
VC_2682	736	171	0.232337	7.19293e-05	met repressor && PF01340:Met Apo-repressor, MetJ
VC_2683	3824	432	0.112971	3.36874e-10	cystathionine gamma-synthase && PF01053:Cys/Met metabolism PLP-dependent enzyme
VC_2684	11449	1371	0.119748	6.92755e-10	aspartokinase II/homoserine dehydrogenase%2C methionine-sensitive && PF00696:Amino acid kinase family|PF00742:Homoserine dehydrogenase|PF03447:Homoserine dehydrogenase, NAD binding domain
VC_2685	4464	422	0.0945341	1.08388e-11	5%2C10-methylenetetrahydrofolate reductase && PF02219:Methylenetetrahydrofolate reductase
VC_2704	7	0	0	0.0409646	hypothetical protein && PF13937:Domain of unknown function (DUF4212)
VC_A0004	2795	1049	0.375313	0.0117568	hypothetical protein && -
VC_A0008	5246	1527	0.291079	0.000725196	methyl-accepting chemotaxis protein && PF00672:HAMP domain|PF08269:Cache domain|PF00015:Methyl-accepting chemotaxis protein (MCP) signalling domain
VC_A0013	2463	1058	0.429557	0.0394928	maltodextrin phosphorylase && PF00343:Carbohydrate phosphorylase
VC_A0031	1771	394	0.222473	2.58958e-05	methyl-accepting chemotaxis protein && PF00015:Methyl-accepting chemotaxis protein (MCP) signalling domain|PF00672:HAMP domain
VC_A0032	1996	472	0.236473	5.89126e-05	hypothetical protein && -
VC_A0034	1876	498	0.265458	0.000265431	conserved hypothetical protein && PF08668:HDOD domain
VC_A0042	2041	785	0.384615	0.0151778	hypothetical protein && PF07238:PilZ domain|PF12945:Flagellar protein YcgR
VC_A0080	3245	958	0.295223	0.000887986	GGDEF family protein && PF00990:Diguanylate cyclase, GGDEF domain|PF00563:EAL domain
VC_A0089	40	11	0.275	0.0219911	hypothetical protein && -
VC_A0193	206	76	0.368932	0.0203417	Na+/H+ antiporter%2C putative && PF03553:Na+/H+ antiporter family
VC_A0197	2004	705	0.351796	0.00643239	GMP reductase && PF00478:IMP dehydrogenase / GMP reductase domain
VC_A0204	147	35	0.238095	0.000585831	ATP-dependent RNA helicase RhlE && PF00271:Helicase conserved C-terminal domain|PF00270:DEAD/DEAH box helicase
VC_A0211	1672	504	0.301435	0.00124686	sensory box sensor histidine kinase && PF02518:Histidine kinase-, DNA gyrase B-, and HSP90-like ATPase
VC_A0212	1473	522	0.354379	0.00713074	hypothetical protein && -
VC_A0214	81	24	0.296296	0.0105708	multidrug resistance protein D && PF07690:Major Facilitator Superfamily
VC_A0217	300	92	0.306667	0.00302043	GGDEF family protein && PF00990:Diguanylate cyclase, GGDEF domain
VC_A0218	173	64	0.369942	0.0222982	thermolabile hemolysin && PF00657:GDSL-like Lipase/Acylhydrolase
VC_A0220	769	307	0.39922	0.023497	hemolysin secretion protein HylB && PF00672:HAMP domain|PF12729:Four helix bundle sensory module for signal transduction|PF00015:Methyl-accepting chemotaxis protein (MCP) signalling domain
VC_A0227	78	9	0.115385	1.11365e-05	iron(III) ABC transporter%2C periplasmic iron-compound-binding protein && PF01497:Periplasmic binding protein
VC_A0250	110	38	0.345455	0.0219966	alpha-amylase && PF00128:Alpha amylase, catalytic domain
VC_A0266	96	26	0.270833	0.00398057	transcriptional regulator%2C AraC/XylS family && PF12833:Helix-turn-helix domain
VC_A0268	2973	825	0.277497	0.000423641	methyl-accepting chemotaxis protein && PF00015:Methyl-accepting chemotaxis protein (MCP) signalling domain|PF00672:HAMP domain
VC_A0269	1603	244	0.152215	8.91107e-08	decarboxylase%2C group II && PF00282:Pyridoxal-dependent decarboxylase conserved domain
VC_A0498	596	249	0.417785	0.0368231	hypothetical protein && PF10387:Protein of unknown function (DUF2442)
VC_A0538	248	95	0.383065	0.0237053	cytochrome b561%2C putative && PF00033:Cytochrome b/b6/petB
VC_A0584	799	328	0.410513	0.0299312	glutathione S-transferase%2C putative && PF00043:Glutathione S-transferase, C-terminal domain|PF02798:Glutathione S-transferase, N-terminal domain
VC_A0593	3927	1510	0.384517	0.0145618	hypothetical protein && -
VC_A0605	27	7	0.259259	0.0340354	aminotransferase%2C class III && PF00202:Aminotransferase class-III
VC_A0644	520	224	0.430769	0.0471523	NADH oxidase%2C putative && PF07992:Pyridine nucleotide-disulphide oxidoreductase|PF02852:Pyridine nucleotide-disulphide oxidoreductase, dimerisation domain|PF00581:Rhodanese-like domain
VC_A0646	406	156	0.384236	0.0195229	conserved hypothetical protein/hemolysin%2C putative && PF13444:Acetyltransferase (GNAT) domain|PF01553:Acyltransferase
VC_A0674	326	92	0.282209	0.00122326	- && PF00072:Response regulator receiver domain|PF00196:Bacterial regulatory proteins, luxR family
VC_A0681	2343	824	0.351686	0.00625977	conserved hypothetical protein && PF01966:HD domain
VC_A0688	1299	174	0.133949	1.32045e-08	polyhydroxyalkanoic acid synthase && PF07167:Poly-beta-hydroxybutyrate polymerase (PhaC) N-terminus
VC_A0690	2309	276	0.119532	1.21373e-09	acetyl-CoA acetyltransferase && PF00108:Thiolase, N-terminal domain|PF02803:Thiolase, C-terminal domain
VC_A0691	1568	210	0.133929	1.12646e-08	acetoacetyl-CoA reductase && PF00106:short chain dehydrogenase
VC_A0714	55	18	0.327273	0.033664	diacylglycerol kinase && PF01219:Prokaryotic diacylglycerol kinase
VC_A0720	628	237	0.377389	0.0149289	guanylate cyclase-related protein && PF07700:Haem-NO-binding
VC_A0729	166	56	0.337349	0.0110765	hypothetical protein && -
VC_A0738	1898	639	0.33667	0.00411825	hypothetical protein && PF13729:F plasmid transfer operon, TraF, protein
VC_A0740	847	313	0.36954	0.0115699	conserved hypothetical protein && PF04337:Protein of unknown function, DUF480
VC_A0743	415	164	0.395181	0.0244724	conserved hypothetical protein && PF10688:Bacterial inner membrane protein
VC_A0763	3157	1263	0.400063	0.0211487	conserved hypothetical protein && PF07728:AAA domain (dynein-related subfamily)|PF12592:Protein of unknown function (DUF3763)
VC_A0773	900	381	0.423333	0.0375804	methyl-accepting chemotaxis protein && PF00015:Methyl-accepting chemotaxis protein (MCP) signalling domain
VC_A0803	2125	888	0.417882	0.0315681	serine protease%2C putative && PF00089:Trypsin
VC_A0804	1258	410	0.325914	0.00306061	ATP-dependent RNA helicase DeaD && PF03880:DbpA RNA binding domain|PF00271:Helicase conserved C-terminal domain|PF00270:DEAD/DEAH box helicase
VC_A0824	106	25	0.235849	0.00110894	diaminobutyrate--pyruvate aminotransferase && PF00202:Aminotransferase class-III
VC_A0848	1894	629	0.332101	0.00351959	GGDEF family protein && PF00990:Diguanylate cyclase, GGDEF domain
VC_A0877	860	308	0.35814	0.00877975	hydrolase%2C putative && PF02275:Linear amide C-N hydrolases, choloylglycine hydrolase family
VC_A0880	193	60	0.310881	0.00507025	hypothetical protein && -
VC_A0881	236	57	0.241525	0.00031441	hypothetical protein && -
VC_A0882	550	84	0.152727	2.96156e-07	hypothetical protein && -
VC_A0883	2214	229	0.103433	8.92084e-11	hypothetical protein && PF05791:Bacillus haemolytic enterotoxin (HBL)
VC_A0884	514	190	0.36965	0.0132961	hypothetical protein && -
VC_A0895	2361	1033	0.437526	0.045982	chemotactic transducer-related protein && PF13487:HD domain
VC_A0896	606	255	0.420792	0.0379212	glucose-6-phosphate 1-dehydrogenase && PF02781:Glucose-6-phosphate dehydrogenase, C-terminal domain|PF00479:Glucose-6-phosphate dehydrogenase, NAD binding domain
VC_A0900	3858	901	0.233541	4.29163e-05	hypothetical protein && PF00753:Metallo-beta-lactamase superfamily
VC_A0901	972	261	0.268519	0.00036206	hypothetical protein && PF01323:DSBA-like thioredoxin domain
VC_A0906	9131	2767	0.303034	0.00114261	methyl-accepting chemotaxis protein && PF00672:HAMP domain|PF00015:Methyl-accepting chemotaxis protein (MCP) signalling domain
VC_A0912	16	2	0.125	0.0303481	TonB system transport protein ExbD1 && PF02472:Biopolymer transport protein ExbD/TolR
VC_A0923	12566	4079	0.324606	0.00248373	methyl-accepting chemotaxis protein && PF00672:HAMP domain|PF02743:Cache domain|PF00015:Methyl-accepting chemotaxis protein (MCP) signalling domain|PF05581:Vibrio chemotaxis protein N terminus
VC_A0931	783	307	0.392082	0.0201114	conserved hypothetical protein && PF13487:HD domain
VC_A0935	916	291	0.317686	0.0024884	hypothetical protein && -
VC_A0961	72	24	0.333333	0.0270451	hypothetical protein && PF13532:2OG-Fe(II) oxygenase superfamily
VC_A0978	1278	546	0.42723	0.0393287	amino acid ABC transporter%2C periplasmic amino acid-binding protein%2C putative && PF00497:Bacterial extracellular solute-binding proteins, family 3
VC_A0979	344	65	0.188953	1.04454e-05	methyl-accepting chemotaxis protein && PF00015:Methyl-accepting chemotaxis protein (MCP) signalling domain
VC_A0980	790	216	0.273418	0.000480921	hypothetical protein && -
VC_A0981	2927	982	0.335497	0.00376875	hypothetical protein && PF00497:Bacterial extracellular solute-binding proteins, family 3
VC_A0988	1021	329	0.322233	0.00280593	methyl-accepting chemotaxis protein && PF00015:Methyl-accepting chemotaxis protein (MCP) signalling domain|PF08447:PAS fold
VC_A1000	14	2	0.142857	0.0178622	conserved hypothetical protein && PF01810:LysE type translocator
VC_A1033	1165	497	0.426609	0.0395751	extracellular solute-binding protein%2C putative && PF01547:Bacterial extracellular solute-binding protein
VC_A1034	1561	599	0.383728	0.0151091	methyl-accepting chemotaxis protein && PF00672:HAMP domain|PF00015:Methyl-accepting chemotaxis protein (MCP) signalling domain|PF12729:Four helix bundle sensory module for signal transduction
VC_A1056	1621	591	0.36459	0.00926943	methyl-accepting chemotaxis protein && PF00672:HAMP domain|PF00015:Methyl-accepting chemotaxis protein (MCP) signalling domain
VC_A1062	120	40	0.333333	0.0145808	putrescine-ornithine antiporter && PF13520:Amino acid permease
VC_A1063	252	37	0.146825	1.03651e-06	ornithine decarboxylase%2C inducible && PF03709:Orn/Lys/Arg decarboxylase, N-terminal domain|PF03711:Orn/Lys/Arg decarboxylase, C-terminal domain|PF01276:Orn/Lys/Arg decarboxylase, major domain
VC_A1086	2314	918	0.396716	0.019915	response regulator && PF07228:Stage II sporulation protein E (SpoIIE)|PF00072:Response regulator receiver domain|PF13581:Histidine kinase-like ATPase domain
VC_A1089	1377	351	0.254902	0.000174399	- && PF01339:CheB methylesterase|PF00072:Response regulator receiver domain
VC_A1090	898	217	0.241648	0.000104882	chemotaxis protein CheD%2C putative && PF03975:CheD chemotactic sensory transduction
VC_A1091	1680	412	0.245238	0.000100029	chemotaxis protein methyltransferase CheR && PF01739:CheR methyltransferase, SAM binding domain|PF03705:CheR methyltransferase, all-alpha domain
VC_A1092	6648	1555	0.233905	4.17729e-05	methyl-accepting chemotaxis protein && PF00015:Methyl-accepting chemotaxis protein (MCP) signalling domain|PF13426:PAS domain
VC_A1093	675	276	0.408889	0.0295396	purine-binding chemotaxis protein CheW && PF01584:CheW-like domain
VC_A1095	3229	1390	0.430474	0.0397807	chemotaxis protein CheA && PF01584:CheW-like domain|PF02895:Signal transducing histidine kinase, homodimeric domain|PF01627:Hpt domain|PF02518:Histidine kinase-, DNA gyrase B-, and HSP90-like ATPase
VC_A1096	323	96	0.297214	0.00194274	chemotaxis protein CheY && PF00072:Response regulator receiver domain
VC_A1102	39	11	0.282051	0.0266824	conserved hypothetical protein && PF00884:Sulfatase|PF08019:Domain of unknown function (DUF1705)
VC_A1113	4653	1600	0.343864	0.00476239	spermidine/putrescine ABC transporter%2C periplasmic spermidine/putrescine-binding protein && PF13416:Bacterial extracellular solute-binding protein

## Sheet: fructose PTS transport
Transcriptional results analysis of Vibrio cholerae WT and ΔfruI mutant.
Fructose PTS transport genes
gene_id	WT_count	Δvca0673 mutant_count	Fold	p-value	gene_description
VC_1820	36	33	0.916667	0.756122	PTS system%2C fructose-specific IIA component && PF00359:Phosphoenolpyruvate-dependent sugar phosphotransferase system, EIIA 2
VC_1821	164	85	0.518293	0.20987	PTS system%2C fructose-specific IIBC component && PF02302:PTS system, Lactose/Cellobiose specific IIB subunit
VC_1822	305	334	1.09508	0.254714	PTS system%2C fructose-specific IIABC component && PF00359:Phosphoenolpyruvate-dependent sugar phosphotransferase system, EIIA 2|PF02378:Phosphotransferase system, EIIC|PF02302:PTS system, Lactose/Cellobiose specific IIB subunit
VC_1823	24	22	0.916667	0.750869	PTS system%2C fructose-specific IIB component && PF02302:PTS system, Lactose/Cellobiose specific IIB subunit
VC_1826	261	121	0.463602	0.0905194	PTS system%2C fructose-specific IIABC component && PF00359:Phosphoenolpyruvate-dependent sugar phosphotransferase system, EIIA 2|PF02378:Phosphotransferase system, EIIC|PF02302:PTS system, Lactose/Cellobiose specific IIB subunit
VC_A0516	9234	5268	0.5705	0.275998	PTS system%2C fructose-specific IIBC component && PF02302:PTS system, Lactose/Cellobiose specific IIB subunit|PF02378:Phosphotransferase system, EIIC
VC_A0518	8002	4731	0.591227	0.334845	PTS system%2C fructose-specific IIA/FPR component && PF00359:Phosphoenolpyruvate-dependent sugar phosphotransferase system, EIIA 2|PF00381:PTS HPr component phosphorylation site
VC_A0519	1508	1495	0.991379	0.401127	fructose repressor && PF00356:Bacterial regulatory proteins, lacI family|PF00532:Periplasmic binding proteins and sugar binding domain of LacI family
