# Supplementary material for: A fructose/H+ symporter controlled by a LacI-type regulator promotes survival of pandemic Vibrio cholerae in seawater
Source: Nat Commun. 2021 Jul 30;12:4649. doi: 10.1038/s41467-021-24971-3 (PMC8324912; doi:10.1038/s41467-021-24971-3)
Supplement: Supplementary file 7 — Source Data [file 41467_2021_24971_MOESM7_ESM.xlsx]

## Sheet: Fig. 1
Fig. 1a
	Cell Density(OD600)
Time(min)	WT			ΔfruI			ΔfruI+
0	0.0886	0.088	0.0861	0.0871	0.0867	0.0861	0.0868	0.0865	0.0865
5	0.0882	0.0883	0.0863	0.0867	0.0866	0.0862	0.0868	0.0863	0.0863
10	0.0885	0.0883	0.0864	0.0864	0.0867	0.0861	0.087	0.0863	0.0863
20	0.0885	0.0884	0.0863	0.0866	0.0867	0.0861	0.087	0.0865	0.0865
30	0.0884	0.0886	0.0865	0.0865	0.0865	0.0862	0.087	0.0863	0.0863
40	0.0884	0.0885	0.0866	0.0867	0.087	0.088	0.0871	0.0863	0.0863
50	0.0884	0.0884	0.0866	0.0868	0.0867	0.0862	0.0871	0.0864	0.0864
60	0.0885	0.0885	0.0865	0.0865	0.0865	0.0864	0.087	0.0864	0.0864
70	0.0883	0.0883	0.0866	0.0866	0.0867	0.0863	0.0872	0.0864	0.0864
80	0.0885	0.0884	0.0864	0.0867	0.0869	0.0864	0.0871	0.0865	0.0865
90	0.0883	0.0883	0.0863	0.0867	0.0869	0.0864	0.0871	0.0863	0.0863
100	0.0885	0.0882	0.0865	0.0867	0.087	0.0865	0.0869	0.0863	0.0863
110	0.0883	0.0882	0.0862	0.0868	0.0871	0.0867	0.087	0.0864	0.0864
120	0.0883	0.0884	0.0863	0.087	0.0874	0.0868	0.0871	0.0863	0.0863
130	0.0881	0.0881	0.086	0.087	0.0873	0.0867	0.0869	0.0861	0.0861
140	0.0882	0.0884	0.0864	0.0871	0.0875	0.087	0.0871	0.0862	0.0862
150	0.0883	0.0882	0.086	0.0872	0.0874	0.0871	0.087	0.0862	0.0862
160	0.0883	0.088	0.086	0.0873	0.0876	0.0872	0.0874	0.0862	0.0862
170	0.0885	0.0883	0.0863	0.0878	0.088	0.0874	0.0884	0.0865	0.0865
180	0.0889	0.0883	0.0865	0.0879	0.0882	0.0878	0.089	0.0868	0.0868
190	0.0888	0.0885	0.0866	0.0878	0.0883	0.0879	0.0891	0.0868	0.0868
200	0.0892	0.0885	0.0866	0.0881	0.0883	0.0881	0.0894	0.087	0.087
220	0.0897	0.0894	0.0871	0.0891	0.0892	0.0889	0.0901	0.0875	0.0875
240	0.0901	0.0895	0.0876	0.0897	0.0897	0.0899	0.0904	0.0881	0.0881
260	0.0915	0.0905	0.0884	0.0906	0.0908	0.0908	0.0918	0.0895	0.0895
280	0.093	0.0914	0.0896	0.0919	0.0924	0.0919	0.0933	0.0906	0.0906
300	0.0961	0.0937	0.0917	0.0941	0.0946	0.0939	0.0956	0.0929	0.0929
325	0.1023	0.0975	0.0962	0.0985	0.0986	0.0978	0.0981	0.0981	0.0981
365	0.1174	0.1103	0.1086	0.1098	0.1103	0.1089	0.113	0.1137	0.1137
405	0.1448	0.1349	0.1326	0.1287	0.13	0.1288	0.1434	0.1421	0.1421
445	0.1784	0.1716	0.1735	0.1689	0.1618	0.1714	0.1876	0.1794	0.1594
485	0.2185	0.2193	0.2083	0.2105	0.2043	0.2055	0.2201	0.2199	0.2199
525	0.2452	0.2402	0.2425	0.2464	0.2507	0.258	0.2516	0.2459	0.2459
565	0.2594	0.2488	0.2523	0.2724	0.2737	0.2815	0.265	0.253	0.253
605	0.2575	0.2543	0.2583	0.3005	0.2937	0.2981	0.2554	0.2503	0.2503
675	0.2544	0.2512	0.2536	0.318	0.3013	0.2845	0.2574	0.2525	0.2525
755	0.2518	0.2563	0.2594	0.3108	0.3194	0.2888	0.2583	0.2548	0.2548
855	0.2659	0.269	0.2721	0.3211	0.3402	0.2986	0.2628	0.2652	0.2652
975	0.2708	0.2661	0.2667	0.3278	0.3346	0.2916	0.2618	0.2683	0.2613
1095	0.2644	0.2625	0.2636	0.3273	0.3021	0.2956	0.2614	0.2624	0.2624
1215	0.2649	0.2626	0.2632	0.3275	0.2865	0.3081	0.2547	0.2623	0.2623
1335	0.267	0.2647	0.2645	0.3215	0.3072	0.3018	0.2509	0.2662	0.2662
1455	0.2698	0.2671	0.2667	0.3154	0.3119	0.3061	0.2508	0.2658	0.2658
Fig. 1b
	Fold change
	WT			ΔfruI			ΔfruI+
fruT	1	1	1	22.135	18.125	12.828	1.223	1.407	0.956
Fig. 1c
	Cell Density(OD600)
Time(min)	WT			ΔfruT			ΔfruT+
0	0.0861	0.0876	0.0876	0.0859	0.0869	0.0869	0.0878	0.0878	0.0868
5	0.0857	0.0874	0.0874	0.0859	0.0856	0.0856	0.0871	0.0871	0.0866
10	0.0857	0.0876	0.0876	0.0859	0.0855	0.0855	0.0866	0.0866	0.0867
20	0.0856	0.0875	0.0875	0.086	0.0856	0.0856	0.0871	0.0871	0.0867
30	0.0858	0.0875	0.0875	0.0861	0.0856	0.0856	0.0863	0.0863	0.0868
40	0.0858	0.0877	0.0877	0.0862	0.0857	0.0857	0.086	0.086	0.0868
50	0.0858	0.0875	0.0875	0.086	0.0854	0.0854	0.0851	0.0851	0.0869
60	0.0859	0.0875	0.0875	0.0861	0.0857	0.0857	0.0868	0.0868	0.0869
70	0.086	0.0876	0.0876	0.0862	0.0857	0.0857	0.0861	0.0861	0.0868
80	0.0861	0.0876	0.0876	0.0861	0.0857	0.0857	0.0864	0.0864	0.0868
90	0.0861	0.0876	0.0876	0.0861	0.0857	0.0857	0.0866	0.0866	0.087
100	0.0859	0.0875	0.0875	0.086	0.0856	0.0856	0.0869	0.0869	0.0869
110	0.0858	0.0877	0.0877	0.0861	0.0857	0.0857	0.0871	0.0871	0.0872
120	0.0861	0.0873	0.0873	0.0862	0.0855	0.0855	0.0866	0.0866	0.087
130	0.0858	0.0875	0.0875	0.0862	0.0853	0.0853	0.0878	0.0878	0.0872
140	0.086	0.0877	0.0877	0.0863	0.0858	0.0858	0.0877	0.0877	0.0875
150	0.086	0.0877	0.0877	0.0861	0.0857	0.0857	0.0875	0.0875	0.0876
160	0.0863	0.0877	0.0877	0.0862	0.0857	0.0857	0.0874	0.0884	0.0881
170	0.0864	0.0881	0.0881	0.0865	0.0859	0.0859	0.0877	0.0887	0.0887
180	0.0867	0.0882	0.0882	0.0867	0.0861	0.0861	0.0878	0.0898	0.0891
190	0.087	0.0882	0.0882	0.0865	0.0863	0.0863	0.0875	0.0885	0.0895
200	0.087	0.0885	0.0885	0.0869	0.0863	0.0863	0.0862	0.0882	0.0904
220	0.0874	0.089	0.089	0.0868	0.0864	0.0864	0.0869	0.0869	0.0907
240	0.0884	0.0898	0.0898	0.0875	0.0867	0.0867	0.0887	0.0887	0.093
260	0.0895	0.091	0.091	0.0882	0.0876	0.0876	0.0882	0.0882	0.0915
280	0.0911	0.0924	0.0924	0.089	0.0882	0.0882	0.0905	0.0905	0.0928
300	0.0936	0.0951	0.0951	0.0898	0.0904	0.0904	0.1016	0.1016	0.0904
325	0.0974	0.099	0.099	0.092	0.0913	0.0913	0.101	0.101	0.1113
365	0.1047	0.1064	0.1064	0.0929	0.0935	0.0935	0.1	0.1	0.1191
405	0.1238	0.1263	0.1263	0.1058	0.1075	0.1075	0.1257	0.1267	0.1258
445	0.1518	0.154	0.154	0.1213	0.1238	0.1238	0.183	0.143	0.178
485	0.1801	0.1806	0.1806	0.1583	0.1493	0.1493	0.1847	0.1847	0.1932
525	0.1956	0.1963	0.1963	0.1865	0.1738	0.1738	0.2208	0.2009	0.208
565	0.2227	0.2277	0.2277	0.213	0.1948	0.1948	0.2348	0.2248	0.2228
605	0.2319	0.2321	0.2321	0.2215	0.2253	0.2253	0.2388	0.2288	0.257
675	0.2405	0.25	0.25	0.2263	0.2278	0.2278	0.2501	0.2501	0.2467
755	0.2513	0.2535	0.2535	0.2355	0.2263	0.2263	0.2553	0.2553	0.2511
855	0.2594	0.2609	0.2609	0.2393	0.2212	0.2212	0.2638	0.2638	0.2584
975	0.2615	0.2626	0.2626	0.2503	0.2215	0.2215	0.2656	0.2656	0.2609
1095	0.2625	0.2632	0.2632	0.2381	0.2201	0.2201	0.2649	0.2649	0.2615
1215	0.2619	0.2619	0.2619	0.2465	0.2235	0.2235	0.2645	0.2645	0.262
1335	0.2606	0.2609	0.2609	0.2439	0.2266	0.2266	0.2622	0.2622	0.2604
1455	0.2583	0.2599	0.2599	0.2392	0.2216	0.2216	0.26	0.26	0.2578
Fig. 1d
	Cell Density(OD600)
Time(min)	WT			Δfpr			ΔfprΔfruT
0	0.0809	0.0805	0.0818	0.0809	0.083	0.0826	0.0807	0.08	0.0808
5	0.0812	0.0808	0.0819	0.0811	0.0834	0.0828	0.0818	0.0811	0.0809
10	0.0812	0.0807	0.0819	0.0811	0.0834	0.0828	0.0818	0.0808	0.0811
20	0.0818	0.0815	0.0827	0.0828	0.0844	0.0836	0.0817	0.0809	0.0811
30	0.0829	0.0828	0.0827	0.0835	0.0862	0.0843	0.0838	0.0809	0.0812
40	0.0828	0.0827	0.0838	0.0839	0.0862	0.0845	0.083	0.0811	0.081
50	0.0827	0.0825	0.0836	0.0841	0.0869	0.0849	0.0834	0.0811	0.0818
60	0.0765	0.0871	0.0927	0.0843	0.0872	0.0859	0.0831	0.0809	0.0812
70	0.0836	0.0834	0.0845	0.0844	0.0877	0.0861	0.0835	0.0812	0.0813
80	0.0895	0.0898	0.0815	0.0844	0.0877	0.0861	0.0833	0.0812	0.0815
90	0.0782	0.0781	0.0924	0.0851	0.088	0.0862	0.0832	0.0809	0.0811
100	0.0847	0.0845	0.0855	0.0853	0.088	0.0862	0.0839	0.0808	0.0818
110	0.084	0.0868	0.0848	0.0853	0.0881	0.0868	0.084	0.0801	0.0812
120	0.0877	0.0876	0.0851	0.0853	0.0883	0.087	0.0837	0.0808	0.081
130	0.0857	0.0854	0.0864	0.0853	0.0892	0.0934	0.0838	0.0809	0.0809
140	0.085	0.0846	0.0864	0.0855	0.0933	0.0935	0.0838	0.0808	0.0807
150	0.0786	0.078	0.0926	0.0857	0.0934	0.0935	0.0841	0.081	0.0813
160	0.0861	0.0857	0.0869	0.0859	0.0934	0.0936	0.0846	0.0809	0.0811
170	0.0853	0.0852	0.0861	0.0861	0.0934	0.0937	0.0846	0.0814	0.0816
180	0.0797	0.0952	0.1185	0.0878	0.0935	0.0938	0.0848	0.0812	0.081
190	0.0871	0.0869	0.0876	0.0921	0.0936	0.0942	0.0844	0.0812	0.0811
200	0.0837	0.0875	0.0847	0.0924	0.0953	0.0959	0.0842	0.0812	0.0812
220	0.0888	0.0895	0.0894	0.0925	0.096	0.1047	0.0844	0.0811	0.0812
240	0.1017	0.1129	0.0934	0.0926	0.0977	0.0925	0.0843	0.0811	0.0811
260	0.0935	0.0903	0.0924	0.0926	0.1064	0.0926	0.0848	0.0811	0.081
280	0.0991	0.0984	0.0984	0.0926	0.1169	0.0932	0.0849	0.0815	0.0813
300	0.101	0.1015	0.1384	0.0928	0.1211	0.0933	0.0833	0.0812	0.0812
325	0.1219	0.1232	0.1221	0.0941	0.1229	0.0934	0.0839	0.0813	0.0812
365	0.143	0.1391	0.1789	0.0979	0.124	0.0937	0.0839	0.0816	0.0817
405	0.1749	0.1895	0.1848	0.1002	0.125	0.0937	0.0847	0.0822	0.0823
445	0.2197	0.2121	0.2277	0.1043	0.1255	0.1279	0.0879	0.0828	0.083
485	0.2467	0.246	0.2424	0.1136	0.1271	0.1303	0.0924	0.0921	0.0933
525	0.2419	0.2541	0.259	0.1157	0.1321	0.1359	0.0996	0.096	0.0962
565	0.2548	0.2676	0.2629	0.1165	0.1458	0.1434	0.1027	0.0986	0.099
605	0.2613	0.2638	0.2703	0.1217	0.1591	0.1537	0.1069	0.102	0.1024
675	0.261	0.2631	0.2797	0.1536	0.1614	0.1718	0.1146	0.1079	0.1076
755	0.2656	0.2669	0.2732	0.2008	0.2029	0.2218	0.1229	0.1166	0.1138
855	0.2676	0.2617	0.2716	0.2293	0.232	0.226	0.1321	0.1202	0.1154
975	0.265	0.2657	0.2758	0.2335	0.2364	0.2326	0.1404	0.1259	0.1203
1095	0.27	0.2663	0.2756	0.2341	0.2412	0.2338	0.1555	0.1399	0.1329
1215	0.2683	0.2641	0.2763	0.239	0.2424	0.234	0.1609	0.1452	0.1346
1335	0.2677	0.2629	0.2763	0.24	0.248	0.2473	0.1605	0.149	0.1345
1455	0.2659	0.2682	0.2705	0.2384	0.2458	0.2388	0.1562	0.1514	0.1329
Fig. 1e

## Sheet: Fig. 2
Fig. 2
	Relative mpH
Time(Second)	WT			ΔfruT			ΔfruT+
0	0.9332	0.9328	0.9266	0.9245	0.9309	0.9292	0.9257	0.935	0.9257
28	0.934	0.9336	0.9273	0.9252	0.9318	0.93	0.9269	0.9362	0.9265
55	0.9347	0.9344	0.928	0.9259	0.9324	0.9307	0.9281	0.9372	0.9273
106	0.9423	0.941	0.9361	0.9313	0.9399	0.936	0.9378	0.9434	0.9339
147	0.9438	0.9427	0.938	0.9323	0.9406	0.9364	0.9416	0.9459	0.9353
189	0.9441	0.9435	0.9385	0.9315	0.9396	0.9356	0.9419	0.9465	0.9351
230	0.9444	0.9439	0.9387	0.9305	0.9387	0.9347	0.942	0.9467	0.9347
272	0.9448	0.9443	0.9387	0.9297	0.938	0.9339	0.9421	0.9468	0.9347
313	0.9453	0.9447	0.939	0.9292	0.9376	0.9335	0.9424	0.9471	0.9349
355	0.9455	0.945	0.9391	0.9286	0.9371	0.9329	0.9425	0.9475	0.935
396	0.946	0.9455	0.9393	0.9281	0.9369	0.9326	0.9429	0.948	0.9354
438	0.9464	0.9458	0.9395	0.9277	0.9366	0.9322	0.9433	0.9484	0.9357
479	0.9468	0.9462	0.9396	0.9272	0.9362	0.9318	0.9437	0.9488	0.936
520	0.9472	0.9465	0.9399	0.9267	0.936	0.9314	0.9442	0.9491	0.9363
562	0.9475	0.9468	0.9401	0.9263	0.9357	0.931	0.9445	0.9495	0.9365
603	0.9478	0.9471	0.9402	0.9259	0.9354	0.9307	0.9449	0.9498	0.9367
645	0.9482	0.9473	0.9404	0.9253	0.9352	0.9303	0.9451	0.9501	0.9369
686	0.9485	0.9476	0.9406	0.9249	0.9349	0.9299	0.9453	0.9502	0.937
728	0.9488	0.9478	0.9407	0.9244	0.9346	0.9296	0.9455	0.9505	0.9373

## Sheet: Fig. 3
Fig. 3a
	WT lacZ-	ΔfruI	CI(ΔfruI/WT)	CI(output/input)	WT lacZ-	WT lacZ+	CI(WT/WT)	CI(output/input)
input	188	209	1.1117	NA	264	236	0.893939	NA
output 1	366	171	0.467213	0.420268	206	183	0.88835	0.993747
output 2	289	203	0.702422	0.631844	189	191	1.01058	1.13048
output 3	306	139	0.454248	0.408606	245	195	0.795918	0.890349
output 4	249	125	0.502008	0.451567	326	280	0.858896	0.960799
output 5	267	137	0.513109	0.461552	220	215	0.977273	1.09322
output 6	201	78	0.38806	0.349068	177	163	0.920904	1.03016
Fig. 3b
	WT lacZ-	ΔfruT	CI(ΔfruT/WT)	CI(output/input)	WT lacZ-	WT lacZ+	CI(WT/WT)	CI(output/input)
input	251	230	0.916335	NA	264	236	0.893939	NA
output 1	237	483	2.03797	2.22405	206	183	0.88835	0.993747
output 2	226	541	2.39381	2.61237	189	191	1.01058	1.13048
output 3	231	636	2.75325	3.00463	245	195	0.795918	0.890349
output 4	188	750	3.98936	4.35361	326	280	0.858896	0.960799
output 5	241	1105	4.58506	5.0037	220	215	0.977273	1.09322
output 6	228	392	1.7193	1.87628	177	163	0.920904	1.03016
Fig. 3c
	WT lacZ-	ΔfruIΔfruT	CI(ΔfruIΔfruT/WT)	CI(output/input)	WT lacZ-	WT lacZ+	CI(WT/WT)	CI(output/input)
input	199	209	1.05025	NA	212	195	0.919811	NA
output 1	293	874	2.98294	2.84021	338	296	0.87574	0.952086
output 2	169	405	2.39645	2.28179	175	186	1.06286	1.15552
output 3	217	687	3.1659	3.01442	266	352	1.32331	1.43867
output 4	274	777	2.83577	2.70008	264	214	0.810606	0.881274
output 5	319	1430	4.48276	4.26827	227	198	0.872247	0.948289
output 6	259	1455	5.61776	5.34897	303	340	1.12211	1.21994
Fig. 3d
	WT lacZ-(pBAD33)	ΔfruI+	CI(ΔfruI+/WT(pBAD33))	CI(output/input)	WT lacZ-(pBAD33)	ΔfruT+	CI(ΔfruT+/WT(pBAD33))	CI(output/input)	WT lacZ-(pBAD33)	WT lacZ+(pBAD33)	CI(WT(pBAD33)/WT(pBAD33))	CI(output/input)
input	135	136	1.00741	NA	162	156	0.962963	NA	142	138	0.971831	NA
output 1	146	178	1.21918	1.21021	194	238	1.2268	1.27399	159	170	1.06918	1.10017
output 2	182	199	1.09341	1.08537	166	157	0.945783	0.982159	144	125	0.868056	0.893217
output 3	181	240	1.32597	1.31622	173	92	0.531792	0.552245	217	205	0.9447	0.972083
output 4	226	233	1.03097	1.02339	164	158	0.963415	1.00047	212	271	1.2783	1.31535
output 5	214	224	1.04673	1.03903	149	120	0.805369	0.836345	162	180	1.11111	1.14332
output 6	199	180	0.904523	0.897872	190	132	0.694737	0.721457	159	146	0.918239	0.944855
Fig. 3e
	ΔfruT lacZ-	ΔfruIΔfruT	CI(ΔfruIΔfruT/ΔfruT)	CI(output/input)	ΔfruT lacZ-	ΔfruT	CI(ΔfruT/ΔfruT)	CI(output/input)
input	255	262	1.02745	NA	247	237	0.959514	NA
output1	528	620	1.17424	1.14287	564	628	1.11348	1.16046
output2	795	670	0.842767	0.820251	678	789	1.16372	1.21282
output3	485	544	1.12165	1.09168	741	930	1.25506	1.30802
output4	488	851	1.74385	1.69726	500	450	0.9	0.937975
output5	702	737	1.04986	1.02181	541	530	0.979667	1.021
output6	836	826	0.988038	0.96164	663	658	0.992459	1.03433
Fig. 3f
	Relative Expression
	WT			ΔfruI
fruT	1	1	1	2.315	2.235	1.596		0.0439853
Fig. 3g
	Relative Expression
	WT			ΔfruI			ΔfruT
toxR	1	1	1	0.236	0.405	0.803	2.828	1.844	2.854
tcpP	1	1	1	0.048	0.654	0.628	3.302	2.443	3.321
toxT	1	1	1	0.266	0.786	0.591	3.681	1.92	3.702
Fig. 3h
	Relative Expression
	WT			ΔfruI			ΔfruT
toxR	1	1	1	0.034	0.108	0.219	4.213	5.565	2.994
tcpP	1	1	1	0.065	0.146	0.089	3.116	1.938	1.677
toxT	1	1	1	0.176	0.453	0.244	3.141	3.527	4.322
Fig. 3i
	Fold change
	WT			ΔfruI			ΔfruT
Cholera Toxin	1	1	1	0.717325	0.508305	0.668496	2.27424	4.54587	2.89223
Fig. 3j
	WT lacZ-	Δfpr	CI(Δfpr/WT)	CI(output/input)	WT lacZ-	ΔfruK	CI(ΔfruK/WT(pBAD33))	CI(output/input)	WT lacZ-	WT lacZ+	CI(WT/WT)	CI(output/input)
input	145	139	0.958621	NA	148	137	0.925676	NA	155	141	0.909677	NA
output 1	306	108	0.352941	0.368176	323	138	0.427245	0.461549	263	210	0.798479	0.877761
output 2	249	78	0.313253	0.326775	279	85	0.304659	0.329121	319	258	0.808777	0.889082
output 3	349	148	0.424069	0.442374	243	48	0.197531	0.213391	291	291	1	1.09929
output 4	265	118	0.445283	0.464504	319	35	0.109718	0.118527	323	330	1.02167	1.12311
output 5	327	177	0.541284	0.564649	349	120	0.34384	0.371447	260	318	1.22308	1.34452
output 6	324	41	0.126543	0.132006	311	63	0.202572	0.218837	304	276	0.907895	0.99804
output 7	246	112	0.455285	0.474937	277	72	0.259928	0.280798	182	160	0.879121	0.966409
Fig. 3k
	Relative Expression
	WT			ΔfruI			ΔfruT
fpr	1	1	1	0.493	0.302	0.084	2.524	1.46	2.995
Fig. 3l
	Fold change
	WT			ΔfruI			ΔfruT
Fpr	1	1	1	0.482988	0.877457	0.426218	1.89925	1.54621	1.91972
Fig. 3m
Fold change
WT			ΔfruI			ΔfruT
1	1	1	4.36679	1.89117	3.09509	0.310353	0.655558	0.435596
Fig. 3n
	Relative Expression
	WT			ΔfruI			ΔfruT
fpr	1	1	1	0.148	0.16	0.119	1.704	2.253	1.7
Fig. 3o
	cAMP Concentration(pmol/g)
WT	597.2	457.49	458.58
ΔfruI	760.76	767.77	735.83
ΔfruT	318.69	151.97	226.69
Fig. 3p
	Relative Expression
	M9+fructose			M9+fructose+1 mM cAMP
toxR	1	1	1	0.356	0.582	0.278
tcpP	1	1	1	0.304	0.524	0.439
toxT	1	1	1	0.253	0.557	0.348

## Sheet: Fig. 4
Fig. 4a
Fig. 4b
Fig.4c
	Relative Expression
	In Vivo			In Vitro
fruI	5.919	4.5	3.8	1	1	1
Fig.4e
	Relative Expression
	WT			ΔarcA			ΔarcA+
fruI	1	1	1	0.377	0.44	0.257	1.121	1.273	1.028
Fig.4f
	Relative Expression
	Aerobic			Anaerobic
WT	1	1	1	2.561	2.78	2.4426
ΔarcA	1	1	1	1.147	1.158	1.418
Fig.4g
	Relative Expression
	WT			ΔarcA			ΔarcA+
fruI	1	1	1	0.316	0.398	0.168	1.121	1.273	1.028
fruT	1	1	1	42.287	57.748	44.331	1.78	1.001	0.862
Fig. 4h
	WT lacZ-	ΔarcA	CI(ΔarcA/WT)	CI(output/input)	WT lacZ-	ΔarcAΔfruT	CI(ΔarcAΔfruT/WT(pBAD33))	CI(output/input)	WT lacZ-	WT lacZ+	CI(WT/WT)	CI(output/input)
input	166	148	0.891566	NA	135	116	0.859259	NA	121	167	1.38017	NA
output 1	305	43	0.140984	0.15813	312	252	0.807692	0.939987	219	246	1.12329	0.813879
output 2	356	30	0.0842697	0.0945187	219	84	0.383562	0.446386	180	198	1.1	0.797006
output 3	272	56	0.205882	0.230922	267	80	0.299625	0.348702	225	307	1.36444	0.988609
output 4	261	26	0.0996169	0.111732	299	102	0.341137	0.397013	212	396	1.86792	1.35341
output 5	267	55	0.205993	0.231046	297	60	0.20202	0.23511	220	244	1.10909	0.803593
output 6	314	83	0.264331	0.29648	217	94	0.43318	0.504132	232	351	1.51293	1.0962
output 7	232	34	0.146552	0.164376	263	65	0.247148	0.287629	218	320	1.46789	1.06356

## Sheet: Fig. 5
Fig. 5a
	Cell Counts(CFU/ml)
Time(min)	WT			Δfpr			ΔfruT			fruT++
0	1350000	1660000	1200000	1450000	1400000	1150000	1200000	1100000	1350000	1550000	1300000	900000
180	1600000	1350000	1850000	1200000	1900000	1350000	1800000	1850000	1550000	1950000	2000000	2250000
360	2150000	1650000	2200000	1900000	2150000	2050000	1550000	1700000	1300000	2550000	2350000	3100000
540	2450000	2300000	2250000	2550000	2400000	2400000	1500000	1800000	1950000	3300000	3400000	3650000
720	2950000	2150000	2600000	2550000	2300000	2800000	1700000	1800000	1250000	3300000	3700000	3550000
1440	2800000	2300000	3050000	2400000	2300000	2450000	1550000	2000000	1300000	3450000	3450000	3700000
Fig. 5b
	Cell Counts(CFU/ml)
Time(min)	WT			Δfpr			ΔfruT			fruT++
0	1500000	1300000	1050000	1600000	1650000	1550000	1950000	1250000	2050000	1550000	1000000	950000
180	1650000	1800000	1250000	1700000	1950000	900000	2000000	2000000	1500000	1350000	1700000	1450000
360	2750000	2650000	3450000	1850000	2650000	3300000	1950000	2150000	1700000	3850000	2800000	3150000
540	4450000	3500000	4300000	3050000	3400000	3300000	1900000	1650000	1500000	4950000	5200000	5150000
720	5750000	5300000	4500000	3750000	3900000	4600000	2600000	2150000	2900000	6750000	6700000	6200000
1440	5400000	5450000	4900000	4700000	4300000	5200000	2850000	3250000	3500000	7600000	7250000	6250000
Fig. 5c
	Cell Density(OD600)
Time(min)	WT			Δfpr			ΔfruT			fruT++
0	0.0821	0.0814	0.0812	0.0822	0.0824	0.0821	0.0827	0.0814	0.0841	0.0827	0.0821	0.0852
10	0.0832	0.0818	0.0822	0.0834	0.0837	0.0824	0.0836	0.0821	0.0842	0.0839	0.0819	0.0817
20	0.0827	0.082	0.0831	0.0834	0.0837	0.0831	0.0831	0.0824	0.0839	0.0832	0.082	0.0842
30	0.0825	0.0824	0.0851	0.0849	0.0838	0.0836	0.0883	0.0833	0.0839	0.0831	0.0822	0.0872
40	0.0831	0.0824	0.0832	0.0842	0.084	0.0841	0.0867	0.084	0.0842	0.0837	0.082	0.0891
50	0.0829	0.0824	0.0832	0.084	0.0838	0.084	0.0816	0.0841	0.0842	0.0841	0.0819	0.0906
60	0.0828	0.0823	0.0831	0.084	0.0839	0.0841	0.081	0.084	0.0839	0.0843	0.0821	0.0909
70	0.0826	0.0824	0.0833	0.0839	0.0838	0.0841	0.0783	0.0843	0.0839	0.0842	0.0822	0.091
80	0.0826	0.0825	0.0835	0.0837	0.0837	0.0839	0.078	0.0842	0.0838	0.0844	0.0822	0.0901
90	0.0827	0.0826	0.0834	0.0838	0.0836	0.0838	0.078	0.0843	0.0838	0.0841	0.0821	0.0903
100	0.0826	0.0826	0.0834	0.0841	0.0835	0.0838	0.0782	0.0842	0.0837	0.0841	0.0821	0.0902
110	0.0828	0.0828	0.0837	0.0838	0.0836	0.0841	0.0784	0.0844	0.0837	0.0841	0.0821	0.092
120	0.0828	0.0827	0.0836	0.0839	0.0837	0.0839	0.0787	0.0843	0.0838	0.0843	0.0822	0.0906
130	0.0828	0.0829	0.0837	0.0839	0.0836	0.0839	0.0783	0.0844	0.0838	0.0843	0.0821	0.0901
140	0.0828	0.0827	0.0836	0.084	0.0837	0.0841	0.0786	0.0843	0.0838	0.0842	0.0822	0.0899
150	0.0828	0.083	0.0838	0.084	0.0837	0.0841	0.0789	0.0846	0.0839	0.0844	0.0822	0.0909
160	0.083	0.083	0.0838	0.0841	0.0839	0.0842	0.079	0.0847	0.084	0.0844	0.0823	0.0902
170	0.0829	0.0831	0.0839	0.0842	0.084	0.0843	0.0795	0.0846	0.084	0.0846	0.0823	0.0905
180	0.0834	0.0835	0.0837	0.0847	0.0845	0.0845	0.0841	0.0845	0.0843	0.0846	0.0823	0.0908
190	0.0831	0.0833	0.0842	0.0843	0.084	0.0845	0.0799	0.0849	0.0842	0.0844	0.0824	0.0901
200	0.0834	0.0836	0.0844	0.0845	0.0843	0.0845	0.0802	0.0851	0.0843	0.0845	0.0825	0.09
220	0.0837	0.0835	0.0842	0.0851	0.0848	0.0849	0.084	0.085	0.0847	0.0846	0.0826	0.091
240	0.0838	0.0837	0.0845	0.0856	0.0856	0.0851	0.0858	0.0853	0.0849	0.0846	0.0825	0.0898
260	0.0841	0.084	0.0845	0.0856	0.0853	0.0852	0.088	0.0853	0.085	0.0848	0.0826	0.0904
280	0.0842	0.0845	0.0853	0.0853	0.0848	0.0851	0.0824	0.0861	0.0851	0.085	0.083	0.0901
300	0.0853	0.0853	0.0863	0.0858	0.0855	0.0859	0.0846	0.0869	0.0856	0.0849	0.083	0.0908
325	0.086	0.0863	0.0871	0.0869	0.0866	0.0868	0.0872	0.0877	0.0863	0.0852	0.083	0.0907
365	0.0876	0.0875	0.0882	0.0886	0.088	0.0886	0.0845	0.0877	0.0862	0.0894	0.0892	0.0914
405	0.0901	0.09	0.0904	0.089	0.0891	0.0891	0.0881	0.0871	0.0868	0.0915	0.094	0.0976
445	0.0934	0.0932	0.0931	0.0892	0.0893	0.0892	0.0861	0.088	0.0892	0.0915	0.094	0.0973
485	0.1004	0.1007	0.0997	0.0898	0.0882	0.0885	0.0862	0.0889	0.0871	0.1017	0.1096	0.1072
525	0.1171	0.1175	0.1145	0.097	0.087	0.082	0.0917	0.0914	0.0911	0.116	0.1257	0.1156
565	0.1293	0.1307	0.1259	0.092	0.0905	0.0944	0.102	0.1188	0.1167	0.1381	0.1361	0.1368
605	0.1438	0.1438	0.1398	0.0998	0.0867	0.0932	0.1222	0.1243	0.1224	0.152	0.1662	0.1593
675	0.1694	0.1628	0.1619	0.1087	0.0986	0.0978	0.1351	0.1351	0.1356	0.1604	0.1728	0.1767
755	0.1744	0.1767	0.1811	0.1069	0.1053	0.119	0.1362	0.1361	0.1365	0.1655	0.1781	0.1785
855	0.1757	0.1777	0.1766	0.1277	0.1276	0.1289	0.1362	0.137	0.1366	0.1786	0.1763	0.177
975	0.1752	0.1789	0.1749	0.1453	0.1472	0.1474	0.1369	0.1362	0.1366	0.1757	0.1859	0.1756
1095	0.1764	0.1784	0.1731	0.147	0.1468	0.1484	0.136	0.1365	0.1357	0.175	0.1875	0.175
1215	0.1728	0.1765	0.1744	0.1479	0.1432	0.1443	0.1353	0.1351	0.1354	0.1737	0.1858	0.1813
1335	0.1689	0.1751	0.1739	0.1471	0.1454	0.147	0.1347	0.1351	0.135	0.1706	0.1805	0.1803
1455	0.1688	0.1699	0.1727	0.1456	0.1456	0.1467	0.1341	0.1358	0.1357	0.1713	0.1805	0.1786
Fig. 5d
	Cell Density(OD600)
Time(min)	WT			Δfpr			ΔfruT			fruT++
0	0.0877	0.0886	0.089	0.0854	0.0808	0.0883	0.0801	0.0813	0.091	0.0877	0.0848	0.086
10	0.0863	0.087	0.0866	0.0852	0.0804	0.0888	0.08	0.0818	0.0913	0.0867	0.0849	0.0849
20	0.0862	0.087	0.0867	0.086	0.0808	0.089	0.0808	0.0818	0.0915	0.0867	0.0848	0.0848
30	0.0863	0.087	0.0865	0.0807	0.0851	0.0889	0.082	0.0813	0.0913	0.0865	0.0848	0.0846
40	0.0863	0.0871	0.0868	0.0807	0.0849	0.0887	0.0821	0.0817	0.0914	0.0865	0.0849	0.0849
50	0.0862	0.0871	0.087	0.0809	0.0856	0.0889	0.082	0.081	0.0912	0.0866	0.0848	0.088
60	0.0862	0.0871	0.0866	0.0824	0.0783	0.089	0.0821	0.0814	0.0912	0.0864	0.085	0.0847
70	0.0862	0.0892	0.0911	0.0839	0.0781	0.089	0.0825	0.0818	0.0915	0.087	0.0849	0.085
80	0.0886	0.0871	0.0868	0.0812	0.0848	0.089	0.0825	0.0818	0.0917	0.0865	0.0848	0.0849
90	0.0861	0.087	0.0876	0.0858	0.0778	0.0891	0.0898	0.082	0.0919	0.0864	0.0847	0.0847
100	0.0861	0.0874	0.0865	0.0805	0.0843	0.0893	0.0826	0.0823	0.092	0.0866	0.085	0.0848
110	0.0861	0.0871	0.0867	0.0805	0.0779	0.0893	0.0822	0.082	0.0921	0.0868	0.0852	0.0848
120	0.086	0.0869	0.0871	0.0807	0.0791	0.0893	0.0825	0.0824	0.0924	0.0868	0.0852	0.085
130	0.086	0.0869	0.0868	0.0812	0.0797	0.0894	0.0826	0.0826	0.0927	0.0869	0.0864	0.0852
140	0.0861	0.0869	0.0905	0.0807	0.083	0.0895	0.0832	0.083	0.0931	0.0875	0.0855	0.0857
150	0.086	0.0869	0.0945	0.0808	0.0781	0.0897	0.0834	0.0833	0.0933	0.0877	0.0858	0.0858
160	0.086	0.087	0.0937	0.0896	0.0784	0.0897	0.0838	0.084	0.0937	0.0882	0.0863	0.086
170	0.086	0.0869	0.091	0.0811	0.0786	0.0898	0.0843	0.0845	0.0943	0.0888	0.0868	0.0861
180	0.086	0.0945	0.0921	0.0815	0.0791	0.09	0.0851	0.0851	0.0949	0.0899	0.0875	0.087
190	0.086	0.0869	0.0934	0.0814	0.079	0.0901	0.0859	0.0859	0.0957	0.0898	0.0876	0.088
200	0.086	0.0869	0.0974	0.0818	0.0793	0.0905	0.0872	0.0873	0.097	0.0908	0.0887	0.0885
220	0.0861	0.0869	0.0865	0.0825	0.08	0.091	0.0881	0.0883	0.0981	0.0935	0.0906	0.0904
240	0.0859	0.0903	0.0884	0.0834	0.081	0.0918	0.0895	0.0897	0.0996	0.096	0.0933	0.0939
260	0.0906	0.1081	0.0954	0.0845	0.082	0.0929	0.0926	0.0933	0.1028	0.1027	0.0976	0.0977
280	0.0967	0.1216	0.1086	0.096	0.0935	0.0944	0.0968	0.0978	0.1077	0.1084	0.1061	0.1147
300	0.1056	0.125	0.1063	0.0988	0.1085	0.096	0.1023	0.1033	0.113	0.1106	0.1127	0.1169
325	0.1615	0.1642	0.1604	0.1011	0.1087	0.1294	0.1495	0.1505	0.1601	0.1598	0.1537	0.1547
365	0.2047	0.2128	0.2055	0.1231	0.1246	0.132	0.186	0.196	0.195	0.1992	0.1904	0.1986
405	0.266	0.2601	0.2541	0.1508	0.1492	0.1557	0.2342	0.2261	0.2087	0.2669	0.2411	0.2751
445	0.2741	0.2772	0.2745	0.1667	0.1657	0.1765	0.2327	0.2347	0.2189	0.2799	0.2709	0.282
485	0.2738	0.2785	0.2754	0.1858	0.1863	0.1973	0.235	0.2358	0.2493	0.2799	0.2729	0.2842
525	0.2723	0.2713	0.2736	0.2086	0.2076	0.2077	0.2451	0.2468	0.2476	0.2703	0.2765	0.2714
565	0.2709	0.2733	0.2744	0.2126	0.2259	0.2147	0.2423	0.2437	0.2541	0.2723	0.2733	0.2726
605	0.2692	0.2707	0.2623	0.2164	0.2308	0.2287	0.2423	0.2458	0.2515	0.2696	0.2703	0.2732
675	0.2674	0.2697	0.2693	0.217	0.2336	0.2215	0.2433	0.2448	0.2571	0.2655	0.2686	0.2719
755	0.2635	0.2641	0.2661	0.2162	0.2265	0.2279	0.2459	0.2475	0.2564	0.2605	0.2721	0.2746
855	0.2602	0.2684	0.2606	0.2197	0.2169	0.2177	0.2409	0.2419	0.2501	0.2652	0.2604	0.2689
975	0.2656	0.2647	0.2504	0.2155	0.215	0.2162	0.2339	0.2346	0.2426	0.2671	0.2637	0.2636
1095	0.2578	0.25	0.2496	0.2082	0.2169	0.2155	0.2265	0.2273	0.2352	0.2647	0.2575	0.2593
1215	0.2564	0.2456	0.2496	0.2081	0.2111	0.2124	0.2213	0.2213	0.2301	0.2612	0.2539	0.2559
1335	0.2517	0.2435	0.2435	0.2071	0.2084	0.2095	0.2178	0.2183	0.2277	0.2587	0.2516	0.2536
1455	0.2521	0.2492	0.2423	0.2064	0.2073	0.2087	0.216	0.2161	0.226	0.2571	0.2494	0.2518
Fig. 5e
	Fructose Concentration(μM)
Time(min)	WT			Δfpr			ΔfruT			fruT++
0	0.100625	0.0991492	0.104529	0.102999	0.104007	0.104295	0.110484	0.0996349	0.102712	0.137729	0.10834	0.112154
180	0.0794478	0.0823985	0.0875982	0.0843776	0.0870405	0.0898113	0.0983035	0.099563	0.0981416	0.059012	0.066121	0.084239
360	0.0669073	0.0706317	0.067771	0.0831182	0.0778105	0.0741582	0.0902251	0.0863748	0.0851513	0.05433	0.05485	0.05355
540	0.0576054	0.0567238	0.0550146	0.0529815	0.0662236	0.0626072	0.083658	0.0827044	0.0840358	0.048782	0.0428	0.040026
720	0.0506425	0.0492751	0.0502287	0.0534313	0.0533053	0.0521358	0.0756155	0.0794478	0.0771268	0.043927	0.033697	0.03023

## Sheet: Fig. 6
Fig. 6a
	Relative Expression
	Seawater			Small intestine
fruI	1	1	1	5.919	4.5	3.8
fruT	1	1	1	0.1	0.043	0.038
Fig. 6b
	CFU raw data(CFU/ml)						CI
Time(day)	ΔfruT-1	ΔfruT-2	ΔfruT-3	WT1	WT2	WT3	CI-1	CI-2	CI-3
0	756000	768000	1440000	736000	760000	1480000	1.02717	1.01053	0.972973
1	16500	70000	70000	82400	221600	600000	0.200243	0.315884	0.116667
2	18800	74000	4800	85900	375300	48800	0.218859	0.197176	0.0983607
3	11700	9800	6800	73400	48700	85900	0.159401	0.201232	0.0791618
4	1590	3230	5900	13000	25800	114700	0.122308	0.125194	0.0514385
5	1700	2200	3600	18400	17400	77200	0.0923913	0.126437	0.0466321
6	820	480	77	13600	8450	2560	0.0602941	0.0568047	0.0300781
7	500	820	44	8430	12780	1500	0.059312	0.0641628	0.0293333
8	90	110	93	2000	2300	4100	0.045	0.0478261	0.0226829
9	43	200	80	1180	4600	3680	0.0364407	0.0434783	0.0217391
10	40	36	7	1230	920	410	0.0325203	0.0391304	0.0170732
Fig. 6c
	CFU raw data(CFU/ml)						CI
Time(day)	ΔfruT-1	ΔfruT-2	ΔfruT-3	WT1	WT2	WT3	CI-1	CI-2	CI-3
0	748820	300000	740000	760000	300000	740000	0.985289	1	1
1	513550	283000	687140	810000	330000	1120000	0.634012	0.857576	0.613518
2	513550	210000	925000	880000	460000	2260000	0.58358	0.456522	0.409292
3	79010	130000	71360	137000	305000	193000	0.576715	0.42623	0.369741
4	47410	69000	60700	91000	226000	221000	0.520989	0.30531	0.274661
5	39504	3000	23785	109000	10000	88000	0.362422	0.3	0.270284
6	35550	6000	21140	109000	21000	99000	0.326147	0.285714	0.213535
7	12250	2400	13480	71400	10200	71400	0.171569	0.235294	0.188796
8	1580	900	1590	16300	15500	19700	0.0969325	0.0580645	0.0807107
9	1185	900	793	15000	16600	16200	0.079	0.0542169	0.0489506
10	395	300	264	12800	11700	16100	0.0308594	0.025641	0.0163975
Fig. 6d
	CFU raw data(CFU/ml)						CI
Time(day)	ΔfruT-1	ΔfruT-2	ΔfruT-3	WT1	WT2	WT3	CI-1	CI-2	CI-3
0	610000	850000	780000	710000	820000	780000	0.859155	1.03659	1
1	3048100	1468600	1463200	3020000	1460000	1460000	1.0093	1.00589	1.00219
2	2112300	1276900	1270500	1980000	890000	1150000	1.06682	1.43472	1.10478
3	2306900	2651700	2115800	2340000	2340000	1990000	0.985855	1.13321	1.06322
4	2705300	734800	4157900	2320000	810000	3880000	1.16608	0.90716	1.07162
5	1760300	2247000	1736800	2110000	2010000	1770000	0.834265	1.11791	0.981243
6	1380400	1586700	1568400	1250000	1250000	1250000	1.10432	1.26936	1.25472
7	769000	1086200	747400	580000	890000	880000	1.32586	1.22045	0.849318
8	157500	330100	831600	120000	290000	730000	1.3125	1.13828	1.13918
9	481800	585700	736800	380000	490000	660000	1.26789	1.19531	1.11636
10	119500	138400	41100	137000	100000	38000	0.872263	1.384	1.08158
Fig. 6e
	CFU raw data(CFU/ml)						CI
Time(day)	ΔfruT-1	ΔfruT-2	ΔfruT-3	WT1	WT2	WT3	CI-1	CI-2	CI-3
0	1143000	888000	1074000	1098000	930000	1032000	1.04098	0.954839	1.0407
1	450000	562500	690800	324000	510000	510000	1.38889	1.10294	1.35451
2	511000	735000	593200	364000	700000	448000	1.40385	1.05	1.32411
3	1007000	1845000	1243500	975000	1200000	1080000	1.03282	1.5375	1.15139
4	563100	384700	1392600	375300	324000	1188000	1.5004	1.18735	1.17222
5	553300	220000	188800	480000	307500	172500	1.15271	0.715447	1.09449
6	476300	77600	139800	464600	57500	117300	1.02518	1.34957	1.19182
7	384800	39600	152000	378400	35200	129800	1.01691	1.125	1.17103
8	331000	55500	51300	312000	52000	42000	1.0609	1.06731	1.22143
9	158500	29700	114100	145800	23400	79200	1.08711	1.26923	1.44066
10	52200	12240	11520	36000	12000	12480	1.45	1.02	0.923077

## Sheet: Supplementary Fig. 1
Supplementary Fig. 1a
	Cell Density(OD600)
Time(min)	WT			ΔfruT			ΔfruI			ΔfruT+			ΔfruI+
0	0.0837	0.0841	0.0842	0.0847	0.0834	0.0837	0.0847	0.0834	0.0842	0.0843	0.0845	0.0836	0.0847	0.0841	0.085
10	0.0909	0.084	0.0846	0.0852	0.0835	0.0836	0.0846	0.0836	0.0844	0.0839	0.0842	0.0843	0.0844	0.084	0.0845
20	0.0875	0.0842	0.0843	0.0847	0.0832	0.0836	0.0844	0.0835	0.0845	0.0841	0.0847	0.084	0.0844	0.084	0.0847
30	0.0912	0.0841	0.0841	0.0851	0.0834	0.0836	0.0843	0.0833	0.0841	0.0839	0.0847	0.0839	0.0844	0.0842	0.0846
40	0.084	0.084	0.0841	0.0847	0.0833	0.0836	0.0841	0.0833	0.0839	0.0838	0.0845	0.0838	0.0844	0.0841	0.0845
50	0.0891	0.0842	0.0842	0.0846	0.0832	0.0834	0.084	0.0833	0.0838	0.0836	0.0843	0.0843	0.0844	0.0841	0.0846
60	0.0846	0.0843	0.0844	0.0847	0.0834	0.0835	0.0844	0.0833	0.0837	0.0832	0.085	0.0829	0.0842	0.0839	0.0844
70	0.0896	0.0847	0.0847	0.085	0.0834	0.0837	0.0842	0.0834	0.0838	0.0833	0.084	0.0838	0.0845	0.0844	0.0848
80	0.0857	0.0858	0.0905	0.0863	0.0858	0.0834	0.0843	0.0836	0.084	0.0842	0.0851	0.0839	0.0859	0.0847	0.0851
90	0.0858	0.0896	0.0918	0.0858	0.0854	0.0837	0.0844	0.0837	0.0844	0.0842	0.0845	0.084	0.0853	0.0849	0.0854
100	0.0858	0.0903	0.0935	0.0849	0.0838	0.0838	0.0846	0.0837	0.0843	0.0832	0.0853	0.0832	0.0848	0.085	0.0853
110	0.0854	0.0858	0.0906	0.0849	0.0836	0.0836	0.0849	0.0839	0.0843	0.0836	0.0837	0.0835	0.085	0.0849	0.0856
120	0.0971	0.086	0.0861	0.0855	0.0853	0.0839	0.0847	0.0842	0.0848	0.0834	0.0844	0.0839	0.0853	0.0853	0.0858
130	0.0994	0.0863	0.0866	0.0871	0.0855	0.0841	0.085	0.0843	0.0848	0.0834	0.0842	0.0841	0.0855	0.0857	0.0859
140	0.1012	0.087	0.0888	0.0889	0.0839	0.084	0.0853	0.0846	0.085	0.0845	0.0854	0.0841	0.0878	0.0857	0.0862
150	0.1005	0.0877	0.088	0.0854	0.0862	0.0841	0.0853	0.0848	0.0853	0.0837	0.085	0.0843	0.086	0.086	0.0863
160	0.0867	0.0878	0.0887	0.0866	0.0857	0.0847	0.087	0.0852	0.0855	0.0876	0.0852	0.0844	0.0867	0.0862	0.0864
170	0.0946	0.0888	0.0891	0.0875	0.0868	0.0843	0.0859	0.0855	0.0858	0.087	0.0852	0.0844	0.0867	0.0867	0.0868
180	0.0939	0.0898	0.0883	0.089	0.0846	0.0849	0.0862	0.0859	0.0862	0.088	0.0858	0.0848	0.087	0.0868	0.0871
190	0.0884	0.086	0.0885	0.0859	0.0861	0.085	0.0868	0.0861	0.0866	0.0888	0.0846	0.0845	0.0866	0.0864	0.0872
200	0.0989	0.0861	0.0865	0.0888	0.087	0.0852	0.0874	0.0868	0.0872	0.0857	0.0863	0.0853	0.0877	0.0873	0.0878
220	0.0909	0.0889	0.0892	0.0919	0.0897	0.0867	0.0885	0.0879	0.0885	0.0896	0.0871	0.0864	0.0887	0.0884	0.089
240	0.0916	0.0888	0.0904	0.0948	0.0928	0.0882	0.0903	0.0898	0.0905	0.0895	0.0883	0.0872	0.0901	0.09	0.0905
260	0.0919	0.0872	0.098	0.0916	0.0932	0.0897	0.0931	0.0923	0.093	0.0873	0.088	0.0886	0.0909	0.0913	0.0921
280	0.0947	0.0943	0.1049	0.0961	0.0995	0.093	0.0964	0.0959	0.0966	0.0893	0.0902	0.09	0.0937	0.0934	0.0945
300	0.0918	0.0924	0.1132	0.0971	0.0958	0.0952	0.0997	0.0995	0.1003	0.0929	0.0941	0.0935	0.0972	0.0974	0.0974
325	0.1316	0.1329	0.1333	0.1294	0.1294	0.1214	0.1282	0.1282	0.1392	0.1366	0.1288	0.1273	0.1309	0.1316	0.1326
365	0.1519	0.1527	0.1527	0.1502	0.1502	0.1599	0.1533	0.1534	0.1553	0.1581	0.1597	0.1508	0.1535	0.1517	0.1551
405	0.1788	0.1797	0.1797	0.177	0.178	0.1731	0.1782	0.1766	0.1872	0.1765	0.1788	0.1739	0.1783	0.1712	0.1738
445	0.2132	0.2139	0.2117	0.2183	0.2203	0.2136	0.2165	0.2046	0.2093	0.2101	0.2143	0.2147	0.2178	0.2053	0.21
485	0.2474	0.2487	0.2441	0.2441	0.2454	0.2406	0.2422	0.2475	0.2445	0.2446	0.2518	0.2574	0.2501	0.2422	0.2534
525	0.2573	0.2504	0.2592	0.2556	0.2525	0.2599	0.2624	0.2591	0.2697	0.2525	0.2538	0.2542	0.2661	0.2674	0.2602
565	0.2616	0.2621	0.2707	0.2643	0.2649	0.2619	0.2657	0.2676	0.2668	0.2689	0.2655	0.2656	0.2664	0.2653	0.2669
605	0.2622	0.2619	0.2707	0.2606	0.2618	0.2691	0.2647	0.2626	0.2625	0.2673	0.2624	0.2617	0.2622	0.2643	0.2671
675	0.2682	0.2695	0.2604	0.2665	0.2665	0.2665	0.2643	0.2603	0.2694	0.2666	0.2627	0.2634	0.2648	0.2667	0.2687
755	0.2613	0.2624	0.2638	0.2647	0.2642	0.2633	0.2692	0.2596	0.2657	0.2669	0.2627	0.2641	0.2625	0.2627	0.2696
855	0.2545	0.2658	0.2668	0.2622	0.262	0.2629	0.2568	0.2569	0.2569	0.2512	0.2572	0.2583	0.2576	0.2589	0.2589
975	0.2586	0.2579	0.2505	0.2653	0.257	0.2667	0.2538	0.2534	0.2539	0.2531	0.2589	0.2502	0.2543	0.2545	0.2544
1095	0.2578	0.2596	0.2512	0.2599	0.2594	0.2593	0.2518	0.2518	0.2517	0.2588	0.2535	0.2553	0.2518	0.254	0.2523
1215	0.2545	0.2551	0.2615	0.2585	0.2585	0.2581	0.2505	0.2537	0.2544	0.2583	0.2588	0.2589	0.2505	0.2513	0.2518
1335	0.258	0.2594	0.2509	0.2589	0.2587	0.2586	0.2505	0.2503	0.2536	0.2507	0.2583	0.258	0.2509	0.2518	0.2542
1455	0.2586	0.2585	0.2584	0.2586	0.2578	0.2569	0.2581	0.2502	0.2588	0.2588	0.2576	0.2516	0.2507	0.2597	0.2605
Supplementary Fig. 1b
	Cell Density(OD600)
Time(min)	WT			ΔfruT			ΔfruI			ΔfruT+			ΔfruI+
0	0.0877	0.086	0.0858	0.0884	0.0832	0.0808	0.0871	0.0876	0.0879	0.0842	0.0851	0.0848	0.0837	0.0897	0.0838
10	0.0877	0.086	0.086	0.0862	0.0877	0.0881	0.0872	0.0876	0.088	0.0873	0.0894	0.0888	0.0875	0.0887	0.0906
20	0.0878	0.0862	0.086	0.0863	0.0877	0.0878	0.0872	0.0876	0.088	0.0873	0.0886	0.0878	0.0881	0.0897	0.0922
30	0.0878	0.0859	0.0861	0.0864	0.0877	0.088	0.0873	0.088	0.0886	0.0875	0.0888	0.0879	0.0882	0.0902	0.093
40	0.0879	0.0861	0.0862	0.0864	0.0877	0.0881	0.0873	0.088	0.0882	0.0876	0.089	0.088	0.0884	0.0902	0.0927
50	0.088	0.0861	0.0861	0.0862	0.0878	0.0882	0.0874	0.0879	0.0882	0.0876	0.0894	0.0882	0.0887	0.0905	0.0944
60	0.0881	0.0865	0.0863	0.0865	0.0878	0.0882	0.088	0.0882	0.0884	0.0877	0.0898	0.0901	0.0887	0.0906	0.0939
70	0.0883	0.0865	0.0864	0.087	0.0881	0.0889	0.088	0.0881	0.089	0.0878	0.0897	0.0896	0.0883	0.0916	0.094
80	0.0883	0.0865	0.0865	0.0866	0.0885	0.0884	0.0882	0.0886	0.0885	0.0878	0.0904	0.0909	0.0884	0.0918	0.095
90	0.0885	0.0867	0.0866	0.0871	0.0885	0.089	0.0883	0.0883	0.0888	0.0879	0.0895	0.0912	0.0884	0.0916	0.0944
100	0.0889	0.087	0.0872	0.0874	0.0887	0.0901	0.0886	0.0887	0.0891	0.0879	0.0901	0.0884	0.0895	0.0911	0.0946
110	0.0891	0.0872	0.0872	0.0876	0.0887	0.0897	0.0887	0.0883	0.0886	0.0881	0.0897	0.0916	0.0895	0.0914	0.0942
120	0.0893	0.0873	0.087	0.0874	0.0888	0.0893	0.0888	0.0888	0.0891	0.0881	0.0899	0.0921	0.0896	0.0915	0.0943
130	0.0895	0.0876	0.0875	0.0873	0.089	0.0895	0.0888	0.0888	0.0893	0.0881	0.0902	0.0888	0.0898	0.0921	0.0952
140	0.0901	0.0877	0.0876	0.0866	0.0892	0.0882	0.089	0.0889	0.0895	0.0881	0.0907	0.089	0.0899	0.0919	0.0953
150	0.0904	0.088	0.0883	0.0868	0.0893	0.0884	0.0893	0.0891	0.0896	0.0881	0.0913	0.0889	0.0899	0.0921	0.0952
160	0.0905	0.0885	0.0886	0.0869	0.0894	0.0887	0.0893	0.0894	0.0901	0.0882	0.0908	0.0893	0.0904	0.0929	0.0961
170	0.0907	0.0887	0.0888	0.0881	0.0894	0.0905	0.0898	0.0897	0.0903	0.0883	0.0909	0.0894	0.0904	0.0929	0.0963
180	0.0914	0.0895	0.0901	0.0872	0.0897	0.0888	0.09	0.0895	0.0898	0.0886	0.0912	0.0896	0.0905	0.0929	0.0979
190	0.0915	0.089	0.0893	0.0867	0.0898	0.0882	0.09	0.09	0.0907	0.0888	0.0915	0.09	0.0908	0.0926	0.0961
200	0.0919	0.0902	0.0905	0.0888	0.0898	0.0911	0.0903	0.0904	0.0911	0.0888	0.0913	0.0897	0.0908	0.0932	0.0965
220	0.0933	0.0916	0.0917	0.0911	0.094	0.0928	0.0915	0.0918	0.0925	0.0891	0.092	0.0903	0.0911	0.093	0.0961
240	0.096	0.0943	0.0947	0.0916	0.0945	0.0935	0.0937	0.0936	0.0942	0.0959	0.0986	0.0969	0.0913	0.0937	0.0976
260	0.0947	0.0969	0.098	0.0938	0.0945	0.0956	0.0955	0.0956	0.0967	0.0966	0.0997	0.098	0.0923	0.0949	0.0981
280	0.099	0.0975	0.0984	0.0946	0.0955	0.0976	0.0992	0.0993	0.1001	0.0981	0.101	0.0996	0.0933	0.0959	0.0993
300	0.1039	0.1025	0.1031	0.1092	0.1063	0.1016	0.103	0.1032	0.104	0.1004	0.1027	0.1017	0.1008	0.1005	0.1031
325	0.1114	0.1018	0.1127	0.1099	0.1131	0.1039	0.1018	0.112	0.1134	0.1116	0.1049	0.1139	0.1163	0.1085	0.1018
365	0.1131	0.1116	0.112	0.1195	0.1111	0.1112	0.1128	0.117	0.119	0.1145	0.1088	0.1108	0.1154	0.1019	0.1153
405	0.1369	0.1252	0.1252	0.1264	0.1281	0.1305	0.1262	0.1262	0.1286	0.124	0.1287	0.1395	0.1266	0.1299	0.1239
445	0.1263	0.144	0.1356	0.1237	0.1309	0.1322	0.1291	0.1307	0.1539	0.1333	0.1302	0.1405	0.1277	0.1324	0.1442
485	0.1518	0.1597	0.1501	0.158	0.1496	0.1507	0.158	0.1527	0.1515	0.1498	0.1583	0.1594	0.1529	0.155	0.1578
525	0.175	0.1809	0.1824	0.1821	0.1727	0.1725	0.175	0.184	0.1872	0.1835	0.1821	0.1896	0.1781	0.1874	0.1846
565	0.2575	0.2564	0.2561	0.2469	0.2575	0.2342	0.2567	0.2561	0.2569	0.2543	0.2526	0.2486	0.2591	0.25	0.2539
605	0.2682	0.267	0.267	0.2712	0.2588	0.2595	0.2681	0.2661	0.2672	0.2696	0.2609	0.2675	0.256	0.2645	0.2701
675	0.2742	0.2795	0.2819	0.2692	0.2799	0.2707	0.2684	0.2778	0.2683	0.2788	0.2799	0.2864	0.2739	0.2741	0.2718
755	0.2807	0.2794	0.2792	0.2786	0.2802	0.2819	0.2811	0.2794	0.2793	0.2891	0.2707	0.2875	0.2805	0.274	0.28
855	0.2847	0.286	0.2858	0.2895	0.2828	0.296	0.2816	0.2864	0.2874	0.2895	0.2888	0.2846	0.2836	0.2847	0.282
975	0.2996	0.2983	0.2978	0.2994	0.2935	0.2884	0.2981	0.2988	0.2987	0.3041	0.3025	0.2975	0.2976	0.3095	0.2986
1095	0.3177	0.3166	0.315	0.3132	0.3045	0.2988	0.3183	0.3169	0.3142	0.3156	0.3078	0.3108	0.3097	0.3169	0.3105
1215	0.3251	0.3237	0.323	0.327	0.3127	0.3162	0.3271	0.3242	0.3245	0.3237	0.3186	0.322	0.3197	0.3241	0.325
1335	0.3212	0.3305	0.3295	0.3362	0.3304	0.321	0.3325	0.3316	0.3282	0.3309	0.3331	0.3308	0.3225	0.3271	0.3236
1455	0.3419	0.3405	0.3397	0.3328	0.3395	0.3321	0.3406	0.3422	0.3378	0.3403	0.3381	0.3331	0.3445	0.3316	0.327
Supplementary Fig. 1c
	Cell Density(OD600)
Time(min)	WT			ΔfruT			ΔfruI			ΔfruT+			ΔfruI+
0	0.086	0.0848	0.0837	0.085	0.0845	0.0849	0.0845	0.0844	0.0847	0.0869	0.0876	0.0863	0.0855	0.0862	0.0857
10	0.0862	0.0855	0.0836	0.0853	0.085	0.0854	0.0851	0.0851	0.0849	0.0873	0.0876	0.0865	0.0857	0.0863	0.086
20	0.086	0.0851	0.083	0.0855	0.0852	0.0854	0.085	0.0856	0.0846	0.087	0.0878	0.0867	0.0858	0.0862	0.086
30	0.0862	0.0853	0.0841	0.0855	0.0858	0.0855	0.085	0.0853	0.0849	0.0872	0.088	0.0864	0.0859	0.086	0.0863
40	0.0862	0.0875	0.0838	0.0867	0.0855	0.0854	0.0856	0.0853	0.0847	0.0875	0.0881	0.0864	0.0859	0.0861	0.0864
50	0.0867	0.0882	0.0844	0.0872	0.0853	0.0852	0.0853	0.0857	0.0848	0.0882	0.0876	0.0863	0.0861	0.0864	0.0862
60	0.0897	0.0869	0.0847	0.0864	0.0853	0.0863	0.0866	0.0851	0.0849	0.0876	0.088	0.087	0.0866	0.0861	0.0862
70	0.0901	0.0866	0.0851	0.0865	0.0869	0.0852	0.0855	0.0855	0.0856	0.0887	0.0879	0.0861	0.0861	0.0868	0.0864
80	0.0886	0.0868	0.0885	0.088	0.0853	0.0854	0.087	0.086	0.0861	0.0872	0.0879	0.088	0.0868	0.0874	0.087
90	0.0943	0.0897	0.088	0.087	0.0875	0.0861	0.0858	0.0858	0.0861	0.0901	0.0883	0.0873	0.087	0.0877	0.0876
100	0.0955	0.09	0.0868	0.0861	0.0911	0.0866	0.0859	0.0862	0.0863	0.0923	0.0884	0.0871	0.0887	0.0875	0.0871
110	0.0954	0.0895	0.0887	0.0873	0.0897	0.0877	0.0867	0.0868	0.0868	0.0954	0.0879	0.0886	0.0867	0.0881	0.0885
120	0.0958	0.0914	0.0877	0.0887	0.087	0.0893	0.0868	0.0869	0.0873	0.0953	0.088	0.0867	0.0875	0.0884	0.0883
130	0.0977	0.0914	0.0895	0.0855	0.0887	0.0913	0.0874	0.09	0.085	0.0977	0.0886	0.0873	0.0879	0.0898	0.0897
140	0.0963	0.09	0.0951	0.089	0.0894	0.0881	0.0878	0.0905	0.0853	0.0977	0.09	0.0887	0.0872	0.0914	0.089
150	0.0925	0.0931	0.09	0.0909	0.0895	0.0873	0.0883	0.0916	0.0865	0.0987	0.0895	0.0913	0.0888	0.0901	0.0905
160	0.1001	0.0942	0.0905	0.0896	0.0915	0.0873	0.0874	0.0916	0.0876	0.1009	0.0902	0.0903	0.0875	0.0921	0.0898
170	0.1067	0.0957	0.0954	0.0866	0.0894	0.0924	0.0883	0.0927	0.0885	0.1039	0.0886	0.0934	0.0892	0.0903	0.0911
180	0.1012	0.0954	0.0937	0.0887	0.0897	0.0931	0.0899	0.0906	0.0918	0.1057	0.0887	0.0931	0.0905	0.0931	0.0897
190	0.0981	0.0947	0.094	0.0887	0.0886	0.094	0.0908	0.0946	0.0893	0.1053	0.0918	0.0935	0.0909	0.0916	0.0936
200	0.1002	0.097	0.0938	0.093	0.092	0.0897	0.0912	0.0969	0.0926	0.1059	0.0921	0.0949	0.0899	0.1018	0.0926
220	0.0939	0.1048	0.1034	0.0923	0.0922	0.0937	0.0927	0.094	0.0951	0.1079	0.0911	0.092	0.1009	0.0988	0.0938
240	0.0971	0.0969	0.108	0.0922	0.096	0.0915	0.0945	0.1009	0.0966	0.1079	0.0933	0.0934	0.1022	0.0947	0.0959
260	0.1032	0.1054	0.1179	0.095	0.1017	0.1049	0.0992	0.1068	0.1039	0.1154	0.1068	0.1062	0.1095	0.1085	0.1004
280	0.1176	0.1191	0.1003	0.1032	0.1058	0.109	0.1081	0.1115	0.1154	0.1185	0.0989	0.1006	0.1096	0.101	0.1069
300	0.1091	0.1138	0.1189	0.1107	0.1176	0.1241	0.1188	0.1238	0.1108	0.1155	0.1175	0.109	0.1161	0.1052	0.1163
325	0.1342	0.1398	0.138	0.1316	0.1264	0.1405	0.1378	0.1348	0.1345	0.1357	0.1402	0.1359	0.1356	0.1422	0.1396
365	0.162	0.1683	0.1657	0.1657	0.1656	0.165	0.1654	0.1633	0.1626	0.172	0.1647	0.1706	0.1665	0.1685	0.1704
405	0.204	0.2012	0.2023	0.2031	0.2008	0.2014	0.2034	0.2063	0.2094	0.202	0.206	0.2057	0.2035	0.2129	0.2065
445	0.222	0.2268	0.228	0.2214	0.2227	0.226	0.2259	0.2281	0.221	0.2263	0.2288	0.2311	0.2232	0.2231	0.2267
485	0.2315	0.2322	0.2335	0.2328	0.2388	0.2314	0.2372	0.2318	0.236	0.2364	0.2325	0.2389	0.2355	0.2414	0.2336
525	0.2431	0.2472	0.2484	0.2492	0.2494	0.2415	0.23	0.2414	0.2456	0.2507	0.2527	0.2448	0.252	0.2445	0.2445
565	0.2473	0.2501	0.2417	0.2498	0.2462	0.2468	0.238	0.2425	0.2466	0.2477	0.2492	0.2514	0.2476	0.2481	0.2521
605	0.2482	0.2507	0.2425	0.247	0.2477	0.2486	0.2332	0.2471	0.247	0.2485	0.2502	0.2517	0.2485	0.2475	0.2524
675	0.2484	0.25	0.2506	0.2496	0.2475	0.2479	0.2498	0.2413	0.2435	0.2525	0.2518	0.2523	0.2478	0.256	0.2589
755	0.2574	0.2515	0.25	0.249	0.25	0.2492	0.2436	0.2495	0.2481	0.257	0.2576	0.256	0.2556	0.2555	0.2513
855	0.2568	0.2591	0.255	0.2511	0.25	0.25	0.2535	0.2551	0.2577	0.2605	0.2606	0.254	0.2541	0.2605	0.2613
975	0.2517	0.26	0.2576	0.2539	0.252	0.2524	0.2545	0.2571	0.2699	0.2531	0.2631	0.2619	0.2545	0.2651	0.2664
1095	0.2574	0.26	0.2573	0.2616	0.2501	0.2589	0.2515	0.273	0.2645	0.2615	0.261	0.2663	0.2564	0.2641	0.2682
1215	0.261	0.2694	0.26	0.2545	0.2615	0.2602	0.2672	0.2625	0.2608	0.2685	0.2603	0.2683	0.261	0.2665	0.2681
1335	0.2603	0.2649	0.2754	0.267	0.2625	0.2619	0.2676	0.2671	0.2635	0.261	0.2722	0.2684	0.2639	0.272	0.2704
1455	0.2694	0.2726	0.2699	0.2692	0.2679	0.2633	0.2635	0.2593	0.2762	0.2659	0.2701	0.2724	0.2713	0.2694	0.267
Supplementary Fig. 1d
	Cell Density(OD600)
Time(min)	WT			ΔfruT			ΔfruI			ΔfruT+			ΔfruI+
0	0.0805	0.0871	0.0808	0.0851	0.0882	0.0833	0.0848	0.0845	0.0874	0.0848	0.0869	0.0845	0.0853	0.0838	0.086
10	0.0824	0.0887	0.0798	0.0847	0.0883	0.083	0.085	0.0848	0.0901	0.0848	0.0844	0.0844	0.085	0.0833	0.0853
20	0.0799	0.0865	0.0778	0.0848	0.0884	0.0835	0.0851	0.0847	0.0874	0.0845	0.0843	0.0846	0.0849	0.0837	0.1039
30	0.0817	0.0878	0.0789	0.0848	0.0882	0.0834	0.0852	0.0852	0.0876	0.085	0.0846	0.0847	0.0852	0.0835	0.0856
40	0.0811	0.0873	0.0785	0.0855	0.0883	0.0835	0.0853	0.0852	0.0875	0.0849	0.0846	0.0847	0.0854	0.0838	0.0862
50	0.0836	0.0882	0.0792	0.085	0.0883	0.0835	0.0857	0.0853	0.088	0.0851	0.0847	0.0848	0.0859	0.0841	0.0863
60	0.0858	0.0915	0.0822	0.0852	0.0887	0.0834	0.0859	0.0857	0.0883	0.0852	0.0851	0.0852	0.0863	0.0844	0.0863
70	0.0824	0.088	0.0792	0.0847	0.0881	0.0835	0.0859	0.0857	0.0882	0.0853	0.0856	0.085	0.0862	0.0846	0.0869
80	0.0821	0.088	0.0794	0.0852	0.0884	0.0872	0.0858	0.0857	0.0883	0.0851	0.0849	0.085	0.0863	0.085	0.0872
90	0.081	0.0885	0.0797	0.085	0.0885	0.0848	0.0859	0.0858	0.0886	0.0849	0.085	0.085	0.0866	0.0856	0.0872
100	0.0854	0.0913	0.0828	0.0851	0.0884	0.0834	0.0866	0.0863	0.0889	0.0852	0.0855	0.0851	0.0869	0.0852	0.0871
110	0.0819	0.0889	0.0806	0.0851	0.0884	0.0842	0.0865	0.0863	0.0891	0.0852	0.085	0.0851	0.0868	0.086	0.088
120	0.0857	0.0904	0.0816	0.0857	0.0884	0.0839	0.0871	0.0868	0.0896	0.0856	0.085	0.0855	0.0874	0.0857	0.0876
130	0.0826	0.0901	0.0816	0.0857	0.0886	0.0845	0.0872	0.0868	0.0898	0.0851	0.0855	0.086	0.0876	0.0867	0.0885
140	0.083	0.0906	0.083	0.0861	0.0893	0.0848	0.0877	0.0876	0.0907	0.0863	0.0878	0.0858	0.0879	0.0869	0.0896
150	0.0885	0.0943	0.0855	0.086	0.0893	0.0848	0.0885	0.0885	0.0937	0.0864	0.086	0.0859	0.0883	0.0868	0.0885
160	0.0895	0.0929	0.0848	0.087	0.0898	0.0858	0.0893	0.0896	0.0924	0.0866	0.0867	0.0864	0.0889	0.0872	0.0898
170	0.0895	0.0942	0.0856	0.0868	0.0906	0.0857	0.0905	0.0906	0.0934	0.0874	0.0865	0.0868	0.0892	0.0881	0.09
180	0.0903	0.0958	0.0875	0.0875	0.0908	0.0871	0.0911	0.0918	0.0948	0.0894	0.0872	0.0879	0.09	0.0888	0.0909
190	0.0895	0.0975	0.0901	0.0888	0.0917	0.0877	0.0937	0.0931	0.0967	0.0884	0.0887	0.0885	0.0923	0.0907	0.0927
200	0.0973	0.1028	0.0949	0.0913	0.0928	0.0912	0.095	0.0961	0.1012	0.0917	0.0926	0.0916	0.0923	0.0912	0.0938
220	0.1016	0.108	0.1006	0.1021	0.0956	0.0935	0.1008	0.1018	0.1061	0.0973	0.092	0.0984	0.0982	0.0975	0.0956
240	0.1141	0.1221	0.1158	0.1067	0.1124	0.1112	0.1081	0.1105	0.1161	0.1062	0.1101	0.1166	0.1101	0.1157	0.1009
260	0.1287	0.1349	0.1313	0.1041	0.1191	0.1295	0.1256	0.1266	0.1332	0.1233	0.1252	0.1324	0.1182	0.1286	0.1203
280	0.1303	0.1478	0.138	0.1356	0.1239	0.1221	0.1397	0.1342	0.1355	0.1352	0.1366	0.1378	0.1371	0.1383	0.1331
300	0.1543	0.1593	0.1592	0.1564	0.1521	0.1525	0.1582	0.1535	0.1599	0.1578	0.1574	0.1519	0.1593	0.1527	0.1592
325	0.1879	0.1953	0.1793	0.1853	0.1827	0.1889	0.1854	0.1836	0.1825	0.1936	0.1853	0.1857	0.1858	0.1801	0.1711
365	0.2398	0.2437	0.2408	0.2396	0.2478	0.2369	0.2225	0.2355	0.2326	0.2361	0.241	0.236	0.2284	0.2392	0.2337
405	0.2657	0.2851	0.2706	0.2768	0.2626	0.2808	0.2813	0.2891	0.2803	0.2818	0.2885	0.2898	0.2694	0.2697	0.2764
445	0.3184	0.3125	0.3178	0.3142	0.3192	0.3132	0.3143	0.318	0.3161	0.3123	0.3187	0.3147	0.3145	0.3145	0.3127
485	0.3384	0.3475	0.3256	0.3343	0.3391	0.3376	0.3348	0.3395	0.3384	0.3351	0.3364	0.3378	0.3382	0.3373	0.3339
525	0.3584	0.3664	0.3555	0.3545	0.3591	0.3634	0.3557	0.3537	0.3509	0.3551	0.3554	0.3595	0.3517	0.3533	0.3574
565	0.3592	0.3598	0.3525	0.3506	0.3568	0.3526	0.3503	0.3555	0.3549	0.3631	0.3563	0.3599	0.3585	0.3574	0.3538
605	0.3553	0.3648	0.3596	0.3521	0.3522	0.3584	0.3518	0.3506	0.3571	0.3486	0.3568	0.3537	0.3504	0.3561	0.3506
675	0.3598	0.3599	0.3594	0.3547	0.3513	0.3585	0.3588	0.3591	0.3575	0.3535	0.3589	0.3578	0.3562	0.36	0.356
755	0.3535	0.3608	0.3527	0.3515	0.3508	0.3558	0.3567	0.3526	0.3517	0.3504	0.3596	0.3534	0.3522	0.3532	0.3589
855	0.3534	0.3673	0.3512	0.3527	0.3571	0.3533	0.3557	0.3573	0.3502	0.3563	0.3594	0.3555	0.3552	0.3587	0.3583
975	0.3514	0.3653	0.3598	0.3594	0.3551	0.3509	0.3567	0.3521	0.3545	0.3522	0.3551	0.3582	0.3548	0.3541	0.3581
1095	0.3593	0.3676	0.3538	0.3503	0.3536	0.3527	0.3526	0.3589	0.3525	0.3544	0.3545	0.3503	0.356	0.3565	0.3591
1215	0.3489	0.3519	0.3495	0.3472	0.3427	0.351	0.3487	0.3441	0.3403	0.3465	0.3467	0.3552	0.3415	0.3414	0.3548
1335	0.3467	0.3487	0.3481	0.3483	0.346	0.3438	0.3488	0.3412	0.342	0.3428	0.3457	0.3526	0.3426	0.3471	0.3431
1455	0.3335	0.3389	0.3339	0.3368	0.3377	0.3371	0.3389	0.3222	0.3336	0.3329	0.3226	0.3356	0.3377	0.3423	0.3398
Supplementary Fig. 1e
	Cell Density(OD600)
Time(min)	WT			ΔfruT			ΔfruI			ΔfruT+			ΔfruI+
0	0.0861	0.0803	0.0846	0.093	0.0868	0.0904	0.0873	0.0883	0.0909	0.0878	0.0878	0.0916	0.0891	0.0885	0.088
10	0.0922	0.0864	0.082	0.0882	0.0902	0.0872	0.0877	0.0896	0.0907	0.0875	0.0901	0.0897	0.0934	0.0904	0.0918
20	0.0891	0.0854	0.0832	0.0856	0.0892	0.0877	0.0863	0.0873	0.0884	0.0883	0.0899	0.087	0.0931	0.0871	0.0921
30	0.0857	0.0863	0.0814	0.084	0.0896	0.0863	0.0858	0.0861	0.0856	0.087	0.0892	0.0868	0.0868	0.0874	0.0888
40	0.0862	0.0859	0.0813	0.0841	0.0914	0.0871	0.0852	0.086	0.0858	0.0859	0.0898	0.0869	0.0864	0.0871	0.089
50	0.0867	0.086	0.0816	0.0835	0.0868	0.0863	0.0852	0.0863	0.0861	0.0858	0.0941	0.0867	0.0915	0.0871	0.089
60	0.0868	0.0855	0.0819	0.0839	0.0867	0.0864	0.0854	0.0867	0.0861	0.0858	0.0887	0.0869	0.0906	0.0875	0.0898
70	0.0868	0.0858	0.0818	0.0837	0.0873	0.0866	0.0855	0.0867	0.0864	0.0859	0.0878	0.0869	0.0895	0.0875	0.0901
80	0.0868	0.0859	0.0817	0.0836	0.0879	0.0868	0.086	0.0869	0.0865	0.086	0.0878	0.0868	0.0875	0.0877	0.0904
90	0.0867	0.0867	0.0819	0.084	0.0868	0.0863	0.0859	0.0871	0.0866	0.0857	0.0876	0.0867	0.0879	0.0883	0.0902
100	0.087	0.0858	0.0817	0.0836	0.0871	0.0863	0.0861	0.087	0.0868	0.0859	0.0884	0.0867	0.0885	0.0881	0.0905
110	0.0874	0.0869	0.0826	0.084	0.0873	0.0867	0.0863	0.0872	0.0875	0.0856	0.0878	0.0871	0.0882	0.0884	0.0905
120	0.0878	0.0869	0.083	0.0839	0.0872	0.0874	0.0866	0.0875	0.0876	0.086	0.0879	0.0869	0.0892	0.0886	0.0907
130	0.088	0.0884	0.0832	0.0839	0.0871	0.0866	0.0871	0.088	0.0879	0.0859	0.0939	0.0867	0.0894	0.0888	0.0916
140	0.0885	0.0874	0.0834	0.0849	0.0878	0.0874	0.0878	0.0885	0.0886	0.0863	0.0881	0.0868	0.0894	0.0898	0.0913
150	0.0891	0.0882	0.0844	0.085	0.088	0.0877	0.0881	0.0889	0.0889	0.0863	0.0884	0.0871	0.0898	0.0896	0.0916
160	0.0894	0.0895	0.0851	0.0858	0.0882	0.0885	0.0888	0.0892	0.0893	0.0869	0.0886	0.0877	0.091	0.09	0.0921
170	0.0905	0.0897	0.0852	0.0859	0.0887	0.0884	0.0903	0.0898	0.0897	0.0868	0.0888	0.0877	0.0913	0.0903	0.0923
180	0.0913	0.0909	0.0863	0.0869	0.09	0.0894	0.0903	0.0903	0.0905	0.0868	0.089	0.0882	0.0922	0.0908	0.0928
190	0.0916	0.0918	0.0872	0.0868	0.0903	0.0895	0.0913	0.0912	0.0912	0.088	0.0898	0.0881	0.092	0.0913	0.0933
200	0.0936	0.0944	0.0891	0.0876	0.0906	0.0907	0.0924	0.0924	0.0926	0.0878	0.0908	0.0889	0.0926	0.0924	0.0943
220	0.0971	0.0965	0.0915	0.0899	0.0924	0.0929	0.1122	0.0949	0.095	0.0889	0.0911	0.0901	0.095	0.0941	0.0964
240	0.0977	0.0968	0.0913	0.0921	0.0955	0.0954	0.1089	0.0989	0.0986	0.0902	0.0925	0.091	0.0974	0.0966	0.0985
260	0.1011	0.1011	0.0963	0.0957	0.0986	0.0979	0.1063	0.1296	0.1043	0.1044	0.094	0.0935	0.1002	0.0997	0.102
280	0.111	0.1155	0.114	0.1162	0.1181	0.1155	0.1114	0.1258	0.1308	0.1149	0.1261	0.1198	0.1293	0.1104	0.1125
300	0.1348	0.1387	0.1287	0.1364	0.121	0.1363	0.1362	0.1367	0.1349	0.1346	0.1362	0.1307	0.1297	0.1322	0.1331
325	0.1555	0.1586	0.1533	0.1504	0.1619	0.1532	0.1545	0.1568	0.1572	0.1566	0.1551	0.1554	0.1555	0.1559	0.1561
365	0.1866	0.1841	0.1818	0.1882	0.1843	0.1967	0.1961	0.1811	0.1886	0.1945	0.1984	0.179	0.1996	0.1867	0.2044
405	0.227	0.2491	0.2489	0.242	0.2398	0.2378	0.2498	0.2415	0.2419	0.2543	0.2499	0.2399	0.2587	0.2439	0.2439
445	0.2555	0.2536	0.2549	0.2573	0.2549	0.2541	0.2516	0.2593	0.2624	0.2574	0.2542	0.2685	0.2554	0.2611	0.2625
485	0.2547	0.2556	0.2567	0.2605	0.2502	0.2541	0.2585	0.2507	0.25	0.2569	0.2543	0.2502	0.248	0.2562	0.2438
525	0.2532	0.255	0.2571	0.2581	0.2528	0.2522	0.2596	0.257	0.2591	0.2576	0.2555	0.2532	0.2688	0.252	0.2531
565	0.2544	0.2571	0.2591	0.2598	0.2509	0.256	0.2538	0.2459	0.2687	0.2507	0.2562	0.2526	0.2618	0.2506	0.2511
605	0.2579	0.2511	0.2593	0.2563	0.265	0.2516	0.245	0.2458	0.2567	0.2586	0.2579	0.258	0.2573	0.2535	0.2549
675	0.2583	0.2507	0.2524	0.2544	0.2555	0.2501	0.2512	0.2533	0.2514	0.254	0.2546	0.2515	0.2592	0.2469	0.2593
755	0.2585	0.2599	0.2509	0.2424	0.2644	0.2589	0.267	0.2566	0.2573	0.2536	0.2567	0.2545	0.2549	0.2516	0.2541
855	0.2508	0.2521	0.2533	0.2527	0.2637	0.2589	0.2541	0.2532	0.2538	0.254	0.2611	0.2585	0.2572	0.2523	0.2547
975	0.2503	0.2507	0.2426	0.2576	0.2592	0.2514	0.2541	0.2545	0.2546	0.2413	0.2547	0.2426	0.2553	0.2594	0.2525
1095	0.2403	0.2506	0.2419	0.2448	0.2567	0.2518	0.2447	0.2549	0.2446	0.2493	0.257	0.2438	0.2532	0.2572	0.2402
1215	0.2428	0.2437	0.2453	0.2493	0.2413	0.2586	0.2469	0.2407	0.2476	0.2436	0.2471	0.2489	0.2458	0.2489	0.252
1335	0.2428	0.2437	0.2353	0.2493	0.2413	0.2486	0.2469	0.2407	0.2476	0.2356	0.2489	0.2366	0.245	0.249	0.2322
1455	0.2448	0.247	0.2395	0.2437	0.241	0.238	0.2409	0.2427	0.2483	0.2366	0.2473	0.2474	0.2363	0.2427	0.2301
Supplementary Fig. 1f
	Cell Density(OD600)
Time(min)	WT			ΔfruT			ΔfruI			ΔfruT+			ΔfruI+
0	0.0821	0.0838	0.0843	0.0835	0.0843	0.0843	0.0854	0.0848	0.0842	0.0859	0.0847	0.0851	0.0842	0.084	0.0858
10	0.0821	0.0836	0.0842	0.0835	0.0849	0.084	0.0854	0.0848	0.0848	0.0855	0.0844	0.0847	0.0848	0.0835	0.085
20	0.0817	0.0835	0.0844	0.0835	0.0841	0.0842	0.0852	0.0847	0.0839	0.0853	0.0846	0.0847	0.0849	0.084	0.0854
30	0.0817	0.0835	0.0852	0.0834	0.084	0.084	0.0851	0.0846	0.0837	0.0852	0.0844	0.0848	0.0851	0.0839	0.0855
40	0.0814	0.0835	0.0854	0.0833	0.084	0.0842	0.085	0.0845	0.0838	0.0852	0.0844	0.0848	0.0851	0.084	0.0855
50	0.0816	0.0835	0.0855	0.0831	0.084	0.0838	0.0851	0.0845	0.0837	0.0852	0.0843	0.0848	0.0849	0.0839	0.0856
60	0.0821	0.0847	0.0862	0.083	0.0838	0.0838	0.0851	0.0846	0.0843	0.0851	0.0843	0.0847	0.0847	0.0839	0.0857
70	0.082	0.0846	0.0852	0.0831	0.0839	0.0836	0.0852	0.0847	0.0838	0.0851	0.0842	0.0848	0.0851	0.0843	0.0858
80	0.0819	0.0851	0.0855	0.083	0.0839	0.0839	0.0852	0.0846	0.0837	0.0852	0.0843	0.085	0.0855	0.0843	0.0859
90	0.0823	0.0855	0.0857	0.0832	0.0838	0.0841	0.0851	0.0847	0.084	0.0849	0.0842	0.0848	0.086	0.0846	0.0862
100	0.0822	0.0855	0.0858	0.0831	0.084	0.084	0.0858	0.0848	0.0839	0.0849	0.0843	0.0847	0.0852	0.0846	0.0862
110	0.0824	0.0854	0.0852	0.0832	0.0835	0.0843	0.0855	0.085	0.0841	0.085	0.0843	0.085	0.0861	0.0848	0.0868
120	0.0832	0.0857	0.0851	0.0835	0.0841	0.0844	0.086	0.0851	0.084	0.0852	0.0846	0.0848	0.0853	0.085	0.0869
130	0.0831	0.0858	0.0853	0.0842	0.085	0.0844	0.0858	0.0855	0.0843	0.0854	0.0845	0.0851	0.0861	0.0851	0.0863
140	0.0836	0.0866	0.0859	0.0836	0.0838	0.0846	0.0861	0.0855	0.0849	0.0854	0.0844	0.0849	0.0863	0.0854	0.0862
150	0.0843	0.0863	0.0855	0.0839	0.0841	0.0847	0.0857	0.0858	0.0847	0.0859	0.0848	0.0853	0.0868	0.0855	0.0864
160	0.0843	0.0863	0.0858	0.0837	0.0844	0.0853	0.0863	0.0862	0.0847	0.0855	0.0852	0.0854	0.0862	0.0857	0.0867
170	0.0853	0.0837	0.0839	0.0851	0.0848	0.0853	0.0871	0.0868	0.0846	0.0857	0.0851	0.0858	0.086	0.0853	0.0865
180	0.0862	0.0848	0.0849	0.0849	0.0856	0.0858	0.0879	0.0872	0.0856	0.0862	0.0853	0.0862	0.0883	0.0847	0.0861
190	0.0878	0.086	0.0859	0.0849	0.0861	0.0878	0.0875	0.0879	0.0864	0.0864	0.0858	0.0864	0.0897	0.0883	0.0873
200	0.089	0.0868	0.0872	0.0865	0.086	0.0866	0.0882	0.0891	0.0866	0.0871	0.0862	0.0871	0.0902	0.0887	0.0907
220	0.0927	0.0894	0.0908	0.0875	0.0893	0.0906	0.0919	0.0912	0.0903	0.0912	0.0876	0.0904	0.0932	0.0941	0.0937
240	0.0961	0.0951	0.0948	0.0944	0.0931	0.093	0.0946	0.0944	0.0938	0.0959	0.0909	0.0961	0.0957	0.0964	0.0966
260	0.0979	0.1006	0.1005	0.0974	0.1028	0.1034	0.0982	0.0981	0.0958	0.0973	0.1016	0.1002	0.0983	0.099	0.0988
280	0.0989	0.1096	0.1085	0.0968	0.1062	0.1075	0.1035	0.1038	0.1019	0.0984	0.1048	0.1082	0.1035	0.1048	0.105
300	0.1012	0.12	0.1183	0.1099	0.1194	0.1116	0.1106	0.111	0.1109	0.1072	0.1171	0.1185	0.1082	0.1096	0.11
325	0.1209	0.1399	0.1387	0.1206	0.1284	0.1309	0.1218	0.1225	0.1298	0.1204	0.1231	0.1227	0.1211	0.1221	0.1225
365	0.1867	0.1862	0.1846	0.1789	0.1864	0.1811	0.1757	0.1786	0.1857	0.1886	0.1771	0.1775	0.1737	0.1855	0.1867
405	0.2001	0.2073	0.2048	0.2007	0.2009	0.2073	0.207	0.2086	0.2056	0.1984	0.2149	0.1917	0.2045	0.2059	0.2083
445	0.2295	0.234	0.2336	0.2361	0.2251	0.2266	0.2241	0.2214	0.2377	0.2036	0.2271	0.2294	0.2316	0.2376	0.222
485	0.2615	0.2637	0.2699	0.2619	0.2582	0.2597	0.2642	0.2647	0.2645	0.2663	0.2687	0.2622	0.2779	0.2658	0.2689
525	0.2898	0.2845	0.2808	0.2861	0.2831	0.2856	0.2873	0.2832	0.2857	0.2805	0.2847	0.2885	0.2816	0.2837	0.2885
565	0.3039	0.3018	0.3059	0.3058	0.3037	0.3052	0.3084	0.3095	0.3026	0.3036	0.3066	0.3062	0.3071	0.3058	0.3015
605	0.3265	0.3255	0.3224	0.3231	0.3295	0.3277	0.3331	0.3235	0.3253	0.3223	0.3232	0.3229	0.3262	0.3236	0.3216
675	0.3249	0.3297	0.3216	0.3214	0.3238	0.3258	0.3257	0.3248	0.3065	0.3246	0.3261	0.3266	0.3244	0.3272	0.3273
755	0.3252	0.3277	0.3256	0.3292	0.3243	0.3227	0.3281	0.3236	0.3208	0.3226	0.3281	0.3219	0.3229	0.3257	0.3169
855	0.3264	0.3251	0.3283	0.3281	0.3295	0.3259	0.3281	0.3259	0.3227	0.323	0.3253	0.3201	0.3262	0.3288	0.3229
975	0.3229	0.3278	0.3286	0.3227	0.3265	0.3203	0.3212	0.3267	0.3244	0.3291	0.3277	0.3223	0.3246	0.3266	0.3263
1095	0.3287	0.3271	0.3221	0.3251	0.3288	0.3222	0.3221	0.3195	0.3178	0.3286	0.3173	0.3217	0.3182	0.3138	0.3253
1215	0.3159	0.3119	0.3234	0.3186	0.3222	0.3106	0.3155	0.3136	0.3104	0.3187	0.3163	0.3213	0.3146	0.3303	0.3125
1335	0.3165	0.3082	0.3087	0.3065	0.3099	0.3079	0.2941	0.2971	0.3091	0.3076	0.3081	0.3048	0.3073	0.304	0.3066
1455	0.3082	0.3047	0.3036	0.3026	0.2976	0.3036	0.3036	0.2981	0.2947	0.3062	0.2972	0.2995	0.2923	0.3008	0.3024
Supplementary Fig. 1g
	Cell Density(OD600)
Time(min)	WT			ΔfruT			ΔfruI			ΔfruT+			ΔfruI+
0	0.0876	0.0748	0.0785	0.0832	0.0821	0.0825	0.0851	0.0846	0.0839	0.0844	0.0838	0.0818	0.084	0.0846	0.0842
10	0.0882	0.0756	0.0799	0.0833	0.0823	0.0823	0.0852	0.0847	0.0839	0.0847	0.0837	0.0816	0.0841	0.0844	0.0845
20	0.088	0.076	0.0791	0.0833	0.0822	0.0825	0.0853	0.0847	0.0844	0.0843	0.0839	0.0819	0.0842	0.0846	0.0848
30	0.0854	0.0775	0.0792	0.0834	0.0822	0.0825	0.0858	0.0852	0.0844	0.0846	0.0838	0.0817	0.0843	0.0848	0.0847
40	0.0841	0.0899	0.0738	0.0836	0.0821	0.0827	0.0861	0.0856	0.0849	0.0846	0.084	0.0819	0.0845	0.0847	0.0846
50	0.0871	0.0839	0.0765	0.0836	0.0821	0.0828	0.086	0.086	0.0847	0.0847	0.0838	0.0821	0.0846	0.0849	0.0849
60	0.0885	0.0838	0.0755	0.0833	0.083	0.0824	0.0862	0.0856	0.0849	0.085	0.084	0.0816	0.0845	0.0849	0.0851
70	0.0891	0.0846	0.0761	0.0837	0.0821	0.0832	0.0865	0.0859	0.085	0.0852	0.0839	0.0819	0.0853	0.0857	0.0854
80	0.0884	0.0849	0.0766	0.0837	0.0825	0.0835	0.0867	0.0861	0.0853	0.0853	0.084	0.0821	0.0853	0.0857	0.0862
90	0.0892	0.085	0.0765	0.084	0.0825	0.0832	0.0872	0.0863	0.0854	0.0854	0.0841	0.082	0.0857	0.086	0.0864
100	0.0893	0.085	0.0772	0.0833	0.084	0.0828	0.0871	0.0867	0.0858	0.0853	0.084	0.0823	0.0864	0.0869	0.087
110	0.0882	0.0856	0.0789	0.0841	0.0826	0.0834	0.0873	0.0869	0.086	0.0842	0.0835	0.084	0.0867	0.0873	0.0873
120	0.0893	0.0865	0.0772	0.0842	0.0827	0.0835	0.0876	0.0874	0.0864	0.0853	0.084	0.0825	0.0868	0.0876	0.0875
130	0.0896	0.0867	0.0777	0.0843	0.0828	0.0835	0.0878	0.0876	0.0867	0.0855	0.0842	0.0821	0.0867	0.0881	0.0872
140	0.09	0.0861	0.0781	0.0845	0.0829	0.0836	0.0884	0.0883	0.0874	0.0855	0.0842	0.0822	0.0871	0.0878	0.0878
150	0.0905	0.0867	0.0794	0.0846	0.083	0.0838	0.0888	0.0888	0.088	0.0855	0.0842	0.0823	0.0874	0.0881	0.0879
160	0.0907	0.0869	0.0795	0.0848	0.0833	0.0842	0.0894	0.0901	0.089	0.0852	0.085	0.0821	0.0877	0.0885	0.0885
170	0.0916	0.0885	0.0808	0.0855	0.0839	0.085	0.0902	0.0908	0.0905	0.0857	0.0844	0.0828	0.0882	0.0889	0.089
180	0.0922	0.0894	0.0827	0.0851	0.0835	0.0871	0.0918	0.0927	0.0911	0.0858	0.0845	0.0827	0.0886	0.0897	0.0899
190	0.0925	0.0913	0.0845	0.0859	0.0844	0.0854	0.0911	0.0934	0.0916	0.0859	0.0847	0.0831	0.0893	0.0906	0.0909
200	0.0928	0.0937	0.0866	0.0863	0.0849	0.0859	0.0925	0.0951	0.0936	0.0861	0.0849	0.0834	0.0903	0.0919	0.092
220	0.0927	0.0908	0.0932	0.0916	0.0864	0.0875	0.0981	0.0934	0.0929	0.0917	0.0895	0.0843	0.0905	0.0936	0.0938
240	0.0923	0.0952	0.0924	0.0948	0.0945	0.0952	0.0919	0.0961	0.0973	0.0938	0.0933	0.0926	0.0978	0.0901	0.0904
260	0.0967	0.0936	0.0905	0.0962	0.0965	0.0973	0.0962	0.0937	0.0955	0.0945	0.094	0.0936	0.0924	0.0951	0.0953
280	0.1089	0.1005	0.1035	0.0982	0.1094	0.101	0.1094	0.1069	0.096	0.1054	0.1051	0.0951	0.0931	0.0988	0.0997
300	0.1224	0.1145	0.1124	0.1206	0.1257	0.1277	0.1185	0.1169	0.126	0.1168	0.1269	0.1265	0.1168	0.1161	0.1185
325	0.1338	0.1395	0.135	0.1367	0.1395	0.1345	0.1388	0.1395	0.1353	0.1391	0.1307	0.1312	0.1341	0.1394	0.1304
365	0.1827	0.1815	0.1863	0.1873	0.1808	0.1797	0.1834	0.1817	0.1801	0.1856	0.1739	0.1725	0.1765	0.1759	0.1845
405	0.2248	0.2234	0.2215	0.2206	0.2265	0.2256	0.2279	0.2214	0.2272	0.2109	0.2246	0.2152	0.2207	0.2148	0.2265
445	0.2316	0.2325	0.2365	0.2304	0.2348	0.2351	0.2376	0.2312	0.2354	0.2321	0.2355	0.2361	0.2345	0.2343	0.2351
485	0.2336	0.2354	0.2357	0.2375	0.232	0.2322	0.2353	0.2323	0.2382	0.2376	0.234	0.2321	0.2371	0.2358	0.2314
525	0.2352	0.2323	0.2375	0.2312	0.2355	0.2357	0.2475	0.249	0.2212	0.2375	0.2337	0.2335	0.2427	0.2309	0.2341
565	0.2319	0.2388	0.2381	0.2324	0.2363	0.2364	0.2261	0.2444	0.2492	0.2376	0.2378	0.234	0.2392	0.2321	0.237
605	0.2356	0.2367	0.237	0.2342	0.2395	0.232	0.2293	0.2424	0.2484	0.2338	0.2388	0.2388	0.2388	0.239	0.2364
675	0.2383	0.2425	0.2316	0.2374	0.2328	0.2393	0.2441	0.2372	0.243	0.2341	0.2397	0.2403	0.2376	0.2381	0.2386
755	0.2375	0.2375	0.2378	0.238	0.2346	0.2372	0.2463	0.2383	0.2445	0.2437	0.2333	0.2389	0.2393	0.2403	0.2352
855	0.2384	0.235	0.2489	0.2369	0.2368	0.237	0.246	0.2415	0.2419	0.24	0.2393	0.2453	0.2375	0.2393	0.2398
975	0.2381	0.2417	0.243	0.2365	0.2377	0.2379	0.2302	0.2489	0.2534	0.2474	0.2375	0.25	0.2354	0.2377	0.2456
1095	0.2422	0.2426	0.2456	0.2479	0.2387	0.2387	0.2405	0.2439	0.2488	0.244	0.2437	0.2496	0.2437	0.2388	0.2397
1215	0.2406	0.246	0.2487	0.2498	0.2385	0.2375	0.2485	0.2404	0.2455	0.2498	0.2468	0.2421	0.2417	0.2416	0.2495
1335	0.2493	0.2432	0.2435	0.2396	0.2412	0.2441	0.2441	0.2435	0.2487	0.2482	0.245	0.2484	0.2423	0.2438	0.2485
1455	0.247	0.244	0.2468	0.2472	0.2316	0.2319	0.2376	0.2557	0.2607	0.2492	0.2492	0.2456	0.2444	0.2431	0.2476
Supplementary Fig. 1h
	Cell Density(OD600)
Time(min)	WT			ΔfruT			ΔfruI			ΔfruT+			ΔfruI+
0	0.0848	0.079	0.079	0.0864	0.0842	0.0816	0.0826	0.0841	0.0824	0.0863	0.0818	0.0881	0.0885	0.0886	0.0827
10	0.085	0.0792	0.0821	0.0839	0.0843	0.0846	0.087	0.0852	0.0855	0.0863	0.0851	0.0847	0.0852	0.0848	0.0849
20	0.0842	0.0805	0.0799	0.0836	0.0841	0.0846	0.0865	0.0839	0.0842	0.0859	0.0844	0.0843	0.0846	0.0848	0.0842
30	0.0845	0.0803	0.0798	0.0834	0.0842	0.0841	0.0859	0.0838	0.0843	0.0855	0.0847	0.0841	0.0841	0.0854	0.0845
40	0.0834	0.0796	0.0824	0.0834	0.0841	0.0841	0.086	0.0839	0.0844	0.0854	0.0843	0.0842	0.084	0.0855	0.0841
50	0.0826	0.0796	0.0845	0.0833	0.0844	0.0841	0.0874	0.084	0.0844	0.0856	0.0846	0.0842	0.0846	0.0854	0.0846
60	0.0829	0.0796	0.0842	0.0835	0.084	0.0843	0.0858	0.0838	0.0841	0.0856	0.0846	0.0844	0.0846	0.0864	0.0852
70	0.0829	0.0798	0.0844	0.0835	0.0841	0.0847	0.0892	0.0839	0.0844	0.0857	0.0843	0.0844	0.0849	0.0863	0.0848
80	0.0827	0.0799	0.0845	0.0833	0.0842	0.0844	0.0858	0.0839	0.0843	0.0856	0.0854	0.0843	0.0849	0.0865	0.0852
90	0.083	0.0803	0.0849	0.0835	0.0845	0.0846	0.0858	0.0842	0.0843	0.0857	0.0845	0.0846	0.085	0.087	0.0852
100	0.0836	0.0804	0.0849	0.0833	0.084	0.0846	0.086	0.0844	0.0847	0.0856	0.0846	0.0847	0.0852	0.0872	0.0853
110	0.0842	0.0806	0.0843	0.0836	0.0843	0.0844	0.0861	0.0843	0.0847	0.0858	0.0849	0.0845	0.0854	0.0873	0.0855
120	0.084	0.0808	0.0847	0.0836	0.0844	0.0851	0.0864	0.0846	0.0847	0.0856	0.0844	0.0845	0.0854	0.0876	0.0857
130	0.0847	0.0813	0.0851	0.0837	0.0847	0.0851	0.0868	0.0847	0.0854	0.0861	0.0848	0.085	0.0858	0.0868	0.0862
140	0.0849	0.0821	0.0857	0.0839	0.0849	0.0852	0.0869	0.085	0.0854	0.0865	0.0846	0.0849	0.0862	0.0873	0.0865
150	0.0856	0.0827	0.0851	0.0842	0.0849	0.0852	0.0873	0.0854	0.0859	0.0866	0.0853	0.0853	0.0865	0.0876	0.0869
160	0.0864	0.0831	0.085	0.0853	0.0847	0.085	0.0874	0.0858	0.0861	0.0867	0.0852	0.0854	0.0875	0.0879	0.0866
170	0.0874	0.0846	0.0857	0.0851	0.0863	0.0864	0.0879	0.0864	0.0865	0.0871	0.0856	0.0853	0.0887	0.0886	0.0868
180	0.0884	0.0859	0.086	0.0854	0.0858	0.0863	0.0887	0.0872	0.0877	0.0868	0.0859	0.0858	0.0888	0.0897	0.0888
190	0.0912	0.0874	0.088	0.0871	0.0865	0.0877	0.0896	0.0886	0.0886	0.0885	0.0857	0.0866	0.0897	0.0908	0.09
200	0.0914	0.0899	0.0901	0.0896	0.0884	0.0887	0.0908	0.0888	0.0895	0.0892	0.0861	0.0884	0.0912	0.0922	0.0911
220	0.0969	0.0917	0.0916	0.0913	0.0905	0.0931	0.0946	0.0937	0.0931	0.0945	0.0918	0.0926	0.0943	0.0949	0.0942
240	0.1056	0.0935	0.103	0.0963	0.0964	0.0991	0.0988	0.0991	0.1	0.0998	0.0967	0.0984	0.0993	0.1003	0.0991
260	0.1145	0.1029	0.1045	0.1054	0.1101	0.1121	0.1071	0.1065	0.1069	0.1104	0.1063	0.1026	0.1046	0.1062	0.1051
280	0.1124	0.1184	0.1279	0.1107	0.1128	0.1255	0.118	0.1197	0.1196	0.1196	0.1198	0.1225	0.1158	0.1167	0.1151
300	0.1323	0.1216	0.1436	0.1211	0.1216	0.1339	0.1378	0.1395	0.1379	0.1272	0.1315	0.1342	0.1288	0.1298	0.1296
325	0.1372	0.1476	0.1663	0.1305	0.1437	0.1445	0.1595	0.1618	0.1603	0.1341	0.1387	0.1462	0.1482	0.1475	0.1478
365	0.196	0.183	0.1816	0.1883	0.1944	0.1959	0.1903	0.1933	0.1895	0.172	0.1814	0.1905	0.1804	0.1823	0.1822
405	0.2377	0.2377	0.2297	0.2203	0.2379	0.2275	0.2194	0.2218	0.2375	0.233	0.2249	0.2237	0.2264	0.2275	0.2107
445	0.2517	0.253	0.2521	0.251	0.2565	0.2549	0.2506	0.2543	0.2494	0.2526	0.2545	0.2547	0.2452	0.2561	0.2563
485	0.2707	0.2768	0.2752	0.2786	0.2757	0.2766	0.2793	0.2843	0.278	0.2733	0.2732	0.2735	0.2722	0.2731	0.2735
525	0.2967	0.293	0.2987	0.2958	0.2984	0.3085	0.3058	0.3012	0.2988	0.2971	0.3087	0.3091	0.2984	0.2888	0.2989
565	0.3052	0.2964	0.3047	0.3114	0.3196	0.3005	0.3004	0.3065	0.3097	0.3046	0.3006	0.3013	0.3006	0.3019	0.3014
605	0.3006	0.3043	0.3084	0.3034	0.3011	0.3025	0.3052	0.305	0.3033	0.3028	0.3098	0.3092	0.3029	0.3038	0.3037
675	0.3014	0.2985	0.3056	0.2905	0.2974	0.3012	0.3097	0.3088	0.3019	0.3025	0.3068	0.3049	0.3096	0.3006	0.3095
755	0.3052	0.3091	0.3088	0.3069	0.297	0.3031	0.3035	0.3036	0.3266	0.3017	0.3069	0.3059	0.3081	0.3045	0.3032
855	0.3036	0.3006	0.3031	0.3061	0.3088	0.301	0.3025	0.3071	0.3071	0.3047	0.302	0.3075	0.3066	0.307	0.303
975	0.3091	0.3032	0.3105	0.3068	0.3058	0.3012	0.2998	0.3128	0.3027	0.3057	0.3109	0.3024	0.3082	0.3086	0.3064
1095	0.3063	0.3166	0.3181	0.30695	0.3046	0.3042	0.3152	0.3029	0.3192	0.3092	0.3037	0.3043	0.3036	0.3012	0.3093
1215	0.3005	0.3075	0.3057	0.3026	0.3135	0.3017	0.3008	0.3065	0.3085	0.2991	0.3043	0.3004	0.3002	0.3189	0.2978
1335	0.2966	0.2958	0.3061	0.3056	0.3088	0.2949	0.3041	0.2978	0.2918	0.2992	0.3015	0.2986	0.2918	0.2928	0.2933
1455	0.2979	0.2954	0.2928	0.2975	0.2946	0.2975	0.2932	0.3013	0.2956	0.2999	0.3005	0.2968	0.2957	0.2973	0.2986
Supplementary Fig. 1i
	Cell Density(OD600)
Time(min)	WT			ΔfruI			ΔfruI+
0	0.0926	0.0937	0.0918	0.0938	0.0938	0.0943	0.0922	0.0895	0.0894
10	0.0927	0.0934	0.0917	0.0933	0.0938	0.0935	0.0913	0.0892	0.0914
20	0.0924	0.0934	0.0917	0.0931	0.0935	0.0934	0.0925	0.0895	0.0937
30	0.093	0.0932	0.092	0.0931	0.0937	0.0934	0.0916	0.0895	0.0919
40	0.091	0.0915	0.0909	0.0894	0.0909	0.092	0.091	0.0906	0.0927
50	0.0903	0.091	0.0903	0.0937	0.0909	0.1004	0.0914	0.0907	0.0926
60	0.0902	0.0905	0.0901	0.09	0.0908	0.1035	0.0916	0.0904	0.0924
70	0.0902	0.0906	0.0903	0.0901	0.0908	0.0986	0.0922	0.0913	0.0964
80	0.0902	0.0907	0.0903	0.0906	0.0908	0.1045	0.0921	0.0912	0.094
90	0.0907	0.0919	0.0913	0.0899	0.0909	0.1	0.0929	0.092	0.0948
100	0.0908	0.0914	0.0912	0.0911	0.0918	0.1048	0.0913	0.0925	0.0948
110	0.0913	0.0921	0.0916	0.0918	0.0917	0.1035	0.0931	0.0929	0.0919
120	0.0916	0.0922	0.0917	0.0924	0.0918	0.1071	0.0929	0.0951	0.0922
130	0.0923	0.0929	0.0925	0.0915	0.0924	0.0988	0.0928	0.095	0.095
140	0.0932	0.0932	0.0931	0.0951	0.0936	0.1031	0.0927	0.0949	0.0929
150	0.0939	0.0939	0.0937	0.0948	0.0955	0.1021	0.0928	0.0947	0.0919
160	0.0945	0.095	0.0946	0.0944	0.094	0.101	0.0932	0.095	0.0934
170	0.0955	0.0959	0.0955	0.0943	0.0959	0.1015	0.0959	0.0947	0.0959
180	0.0965	0.0968	0.0966	0.0962	0.0952	0.1045	0.0964	0.0968	0.0963
190	0.0979	0.0981	0.0981	0.0965	0.0963	0.1023	0.0982	0.0988	0.0981
200	0.0994	0.1003	0.0992	0.1002	0.0975	0.103	0.0997	0.1049	0.1032
220	0.1008	0.101	0.1008	0.0986	0.0988	0.1105	0.1003	0.1048	0.1002
240	0.1028	0.1033	0.1028	0.1031	0.1004	0.107	0.103	0.1048	0.102
260	0.105	0.1053	0.105	0.1024	0.1026	0.1084	0.1059	0.105	0.1058
280	0.1079	0.1083	0.108	0.107	0.1052	0.1108	0.1074	0.1093	0.1095
300	0.116	0.116	0.1161	0.1136	0.1125	0.1185	0.1142	0.1158	0.1128
325	0.1262	0.1274	0.129	0.1233	0.1236	0.1294	0.1246	0.1265	0.1253
365	0.1395	0.143	0.1442	0.1439	0.1378	0.1429	0.1468	0.1483	0.1444
405	0.1525	0.156	0.1573	0.1544	0.1546	0.1595	0.1592	0.1585	0.1565
445	0.1769	0.1751	0.1801	0.1725	0.1771	0.1849	0.1711	0.1716	0.1789
485	0.1737	0.1732	0.1826	0.2005	0.2007	0.2028	0.1719	0.1714	0.1762
525	0.1787	0.1731	0.1809	0.2019	0.204	0.2004	0.1782	0.1759	0.1702
565	0.1748	0.1781	0.1835	0.2019	0.2015	0.2076	0.1713	0.1798	0.1718
605	0.1774	0.1716	0.1811	0.2091	0.2051	0.2004	0.1757	0.1749	0.1769
675	0.1732	0.1738	0.1809	0.2079	0.2072	0.1971	0.179	0.1757	0.171
755	0.1755	0.1724	0.1854	0.2071	0.1952	0.2046	0.1798	0.1794	0.1705
855	0.1745	0.1721	0.1803	0.2064	0.2006	0.1984	0.1747	0.1734	0.1785
975	0.1793	0.1759	0.172	0.1998	0.2065	0.1976	0.1784	0.1754	0.1775
1095	0.1797	0.1736	0.1752	0.2084	0.2046	0.1983	0.1756	0.1803	0.179
1215	0.1742	0.1771	0.1705	0.2048	0.2059	0.2024	0.1715	0.1747	0.1727
1335	0.1819	0.1792	0.1706	0.2004	0.2054	0.2008	0.1757	0.1761	0.1762
1455	0.1788	0.1764	0.1723	0.2007	0.2012	0.2015	0.1751	0.1755	0.1797
Supplementary Fig. 1j
	Cell Density(OD600)
Time(min)	WT			ΔfruT			ΔfruT+
0	0.0888	0.0874	0.0892	0.0884	0.0875	0.0877	0.0888	0.0874	0.0892
10	0.0881	0.0873	0.0873	0.0879	0.0873	0.0876	0.0881	0.0873	0.0873
20	0.0884	0.0871	0.0873	0.0878	0.0872	0.0874	0.0884	0.0871	0.0873
30	0.0882	0.0871	0.0873	0.0879	0.0873	0.0875	0.0882	0.0871	0.0873
40	0.0882	0.0871	0.0872	0.0878	0.0873	0.0875	0.0888	0.088	0.0881
50	0.0882	0.0872	0.0874	0.0878	0.0873	0.0873	0.0888	0.0877	0.0879
60	0.0885	0.0873	0.0875	0.0878	0.0873	0.0875	0.0887	0.0881	0.0881
70	0.0884	0.0873	0.0873	0.0879	0.0873	0.0875	0.0888	0.0881	0.0882
80	0.0885	0.0873	0.0873	0.0879	0.0875	0.0875	0.0888	0.0881	0.0882
90	0.0884	0.0874	0.0876	0.0881	0.0877	0.0877	0.089	0.0883	0.0886
100	0.0885	0.0874	0.0874	0.088	0.0875	0.0875	0.0891	0.0883	0.0884
110	0.0885	0.0874	0.0875	0.088	0.0878	0.0877	0.0894	0.0884	0.0885
120	0.0886	0.0875	0.0876	0.088	0.0878	0.0878	0.0891	0.0884	0.0885
130	0.0887	0.0876	0.0878	0.0883	0.0877	0.0879	0.0893	0.0885	0.0888
140	0.0888	0.0878	0.0879	0.0884	0.0879	0.0881	0.0895	0.0888	0.0889
150	0.089	0.088	0.088	0.0885	0.088	0.088	0.0896	0.0888	0.0891
160	0.089	0.088	0.0882	0.0885	0.0881	0.0883	0.0896	0.0891	0.0893
170	0.0891	0.0884	0.0883	0.0886	0.0883	0.0882	0.0889	0.0893	0.0894
180	0.0893	0.0883	0.0884	0.0888	0.0882	0.0884	0.0901	0.0894	0.0896
190	0.0894	0.0885	0.0887	0.0888	0.0884	0.0885	0.0895	0.0898	0.0889
200	0.0897	0.0887	0.0889	0.0888	0.0887	0.0888	0.0899	0.0902	0.0889
220	0.0902	0.089	0.0893	0.0895	0.0891	0.0893	0.0912	0.0906	0.09
240	0.0909	0.0897	0.0898	0.09	0.0898	0.0898	0.092	0.0913	0.0911
260	0.0915	0.0905	0.0906	0.0908	0.0905	0.0905	0.0925	0.0924	0.0915
280	0.0927	0.0916	0.0918	0.0902	0.0906	0.0907	0.0934	0.0936	0.0933
300	0.0943	0.0932	0.0935	0.0903	0.0903	0.0905	0.0951	0.0952	0.0946
325	0.097	0.0959	0.0964	0.0934	0.094	0.0921	0.098	0.0972	0.0975
365	0.1047	0.1033	0.1042	0.095	0.094	0.098	0.1014	0.1015	0.0998
405	0.1202	0.1169	0.1189	0.1083	0.1085	0.1018	0.1209	0.1169	0.1158
445	0.1443	0.1426	0.1472	0.1317	0.1318	0.1305	0.1474	0.1417	0.1437
485	0.1625	0.1688	0.1592	0.1408	0.1406	0.1397	0.1625	0.1588	0.1592
525	0.1711	0.1787	0.1712	0.1409	0.1408	0.1384	0.1711	0.1787	0.1812
565	0.1742	0.1803	0.1735	0.1392	0.1466	0.1347	0.172	0.1805	0.1765
605	0.1721	0.1785	0.1743	0.1414	0.1387	0.1391	0.1728	0.1787	0.174
675	0.1778	0.1738	0.1729	0.142	0.149	0.1372	0.1775	0.1733	0.1724
755	0.1779	0.1761	0.1767	0.148	0.147	0.1391	0.179	0.1761	0.1767
855	0.1728	0.1719	0.1745	0.1407	0.1409	0.1396	0.1723	0.1714	0.1741
975	0.1795	0.1711	0.1754	0.1409	0.1405	0.1367	0.1795	0.1811	0.1754
1095	0.1804	0.1771	0.1724	0.1447	0.1437	0.1431	0.1784	0.1771	0.1724
1215	0.1745	0.1778	0.1749	0.1457	0.1464	0.1452	0.1743	0.1772	0.1743
1335	0.1779	0.1722	0.1702	0.1493	0.1479	0.1496	0.179	0.1722	0.1802
1455	0.1799	0.1739	0.1815	0.1412	0.1406	0.1408	0.1799	0.1739	0.1715
Supplementary Fig. 1l
	Relative Expression
	WT			ΔfruI			ΔfruI+
fruT	1	1	1	3.67	2.273	2.458	1.22	1.688	0.95
Supplementary Fig. 1m
	Cell Density(OD600)
Time(min)	WT			ΔEI			Δfpr
0	0.0882	0.0876	0.0954	0.0863	0.0861	0.0857	0.0868	0.0887	0.0888
10	0.0889	0.0869	0.0928	0.0861	0.0863	0.0866	0.0867	0.0889	0.0887
20	0.0844	0.0888	0.0897	0.0871	0.0879	0.0864	0.0865	0.089	0.0887
30	0.0836	0.0881	0.0899	0.0873	0.0883	0.0877	0.087	0.0887	0.0888
40	0.0882	0.0876	0.0954	0.0882	0.0888	0.0885	0.0866	0.0888	0.0887
50	0.0889	0.0869	0.0928	0.0891	0.0889	0.0892	0.0936	0.0897	0.0881
60	0.0844	0.0888	0.0897	0.0893	0.0891	0.0897	0.0937	0.0898	0.0879
70	0.0836	0.0881	0.0899	0.0891	0.0893	0.0896	0.0936	0.0897	0.0878
80	0.0823	0.0888	0.0895	0.0891	0.089	0.0894	0.0949	0.0898	0.0879
90	0.0825	0.0888	0.0896	0.0893	0.0893	0.0897	0.0958	0.0899	0.0879
100	0.0824	0.0893	0.0896	0.0892	0.0891	0.0895	0.0944	0.0894	0.0878
110	0.0826	0.0892	0.0895	0.0901	0.0887	0.0879	0.0942	0.0903	0.0879
120	0.0828	0.0893	0.0898	0.0904	0.0895	0.0891	0.0943	0.0909	0.0881
130	0.0832	0.0895	0.0902	0.0909	0.0899	0.0897	0.0955	0.0908	0.0881
140	0.0833	0.0894	0.0902	0.0904	0.0895	0.0883	0.0945	0.0905	0.0882
150	0.0836	0.0897	0.0907	0.0904	0.0894	0.0885	0.0946	0.0905	0.0882
160	0.0839	0.0891	0.0908	0.0914	0.0896	0.0887	0.0947	0.0916	0.0884
170	0.0843	0.0893	0.0913	0.0914	0.0896	0.0887	0.0947	0.0909	0.0884
180	0.085	0.0915	0.092	0.0915	0.0899	0.0889	0.0949	0.0908	0.0886
190	0.0855	0.0916	0.0924	0.0926	0.09	0.0891	0.095	0.091	0.0888
200	0.0863	0.0921	0.093	0.0928	0.0902	0.0892	0.095	0.0911	0.0888
220	0.087	0.0931	0.0939	0.0928	0.0901	0.0893	0.0954	0.0913	0.089
240	0.0881	0.0928	0.0948	0.0939	0.0907	0.0895	0.0956	0.0915	0.0892
260	0.089	0.0931	0.0961	0.0953	0.0906	0.0896	0.0958	0.0918	0.0894
280	0.0906	0.0935	0.0972	0.0954	0.0908	0.0898	0.096	0.092	0.0896
300	0.0938	0.094	0.0989	0.0956	0.091	0.0898	0.0966	0.0923	0.0899
325	0.0983	0.0985	0.0995	0.0959	0.0912	0.0903	0.0972	0.0932	0.0907
365	0.1046	0.1043	0.1009	0.0961	0.0914	0.0905	0.0986	0.0945	0.0919
405	0.1111	0.1105	0.1076	0.0963	0.0918	0.0908	0.1	0.0958	0.0931
445	0.1194	0.1236	0.1166	0.0966	0.0921	0.0913	0.102	0.0979	0.095
485	0.1343	0.1345	0.1315	0.0972	0.0926	0.0916	0.1048	0.1006	0.0974
525	0.1618	0.1626	0.1592	0.0976	0.093	0.0921	0.1094	0.1051	0.1018
565	0.194	0.1953	0.1918	0.0987	0.094	0.0932	0.1199	0.1154	0.112
605	0.2102	0.2111	0.2089	0.1	0.0954	0.0944	0.1251	0.1211	0.1272
675	0.2136	0.2149	0.2117	0.1017	0.097	0.0961	0.1323	0.1348	0.1345
755	0.2069	0.2086	0.2054	0.1035	0.0989	0.0979	0.1363	0.1428	0.1508
855	0.2069	0.2081	0.2054	0.1057	0.101	0.1002	0.1572	0.1535	0.1574
975	0.2123	0.2136	0.2109	0.1094	0.1045	0.1035	0.1673	0.1635	0.1655
1095	0.2127	0.2143	0.2114	0.1168	0.1114	0.111	0.1694	0.1655	0.1686
1215	0.208	0.2096	0.2068	0.1265	0.1193	0.1199	0.1619	0.1696	0.1622
1335	0.2013	0.2032	0.2005	0.1392	0.1255	0.1268	0.1527	0.1605	0.1604
1455	0.1944	0.1958	0.1936	0.1394	0.1321	0.1319	0.1521	0.1585	0.1575
Supplementary Fig. 1n
	Cell Density(OD600)
Time(min)	WT			ΔEI			Δfpr
0	0.0868	0.0887	0.0888	0.086	0.0861	0.086	0.0894	0.0897	0.0894
10	0.0867	0.0889	0.0887	0.0851	0.0853	0.0856	0.0896	0.0897	0.0895
20	0.0865	0.089	0.0887	0.0851	0.085	0.0854	0.0895	0.0896	0.0895
30	0.087	0.0887	0.0888	0.0853	0.0853	0.0857	0.0894	0.0897	0.0895
40	0.0866	0.0888	0.0887	0.0858	0.0851	0.0866	0.0894	0.0898	0.0895
50	0.0864	0.0886	0.0888	0.0862	0.0854	0.0865	0.0897	0.0901	0.0897
60	0.0868	0.0899	0.0888	0.0865	0.086	0.0876	0.0898	0.0901	0.0898
70	0.0867	0.089	0.089	0.0866	0.0862	0.098	0.0902	0.0902	0.0899
80	0.0867	0.0892	0.0891	0.0866	0.0868	0.0983	0.09	0.0904	0.0899
90	0.0899	0.088	0.0891	0.0867	0.087	0.0888	0.0888	0.0889	0.0875
100	0.0913	0.0879	0.0869	0.0865	0.0873	0.0887	0.0888	0.0889	0.0877
110	0.092	0.0824	0.082	0.0862	0.0875	0.088	0.0899	0.0893	0.088
120	0.0914	0.0822	0.0818	0.0864	0.0877	0.0881	0.0899	0.0894	0.0882
130	0.0949	0.0819	0.082	0.0866	0.0878	0.0881	0.0895	0.0896	0.0886
140	0.0955	0.0833	0.0837	0.0866	0.0878	0.0884	0.0899	0.0898	0.0887
150	0.0933	0.0835	0.0838	0.0865	0.0878	0.0883	0.0904	0.09	0.0887
160	0.0922	0.083	0.0824	0.0866	0.0891	0.0883	0.09	0.0902	0.089
170	0.0921	0.083	0.0832	0.0868	0.0881	0.0885	0.0902	0.0905	0.0892
180	0.0933	0.0838	0.0834	0.0869	0.0882	0.0884	0.0904	0.0904	0.0894
190	0.0929	0.0832	0.0834	0.087	0.0883	0.0885	0.0907	0.0907	0.0896
200	0.0934	0.084	0.084	0.0869	0.0883	0.0887	0.0908	0.0908	0.0897
220	0.0951	0.0844	0.0843	0.087	0.0884	0.0887	0.0911	0.0912	0.09
240	0.0946	0.0852	0.085	0.0872	0.0886	0.0888	0.0914	0.0914	0.0905
260	0.0958	0.0861	0.0862	0.0873	0.0886	0.0889	0.0917	0.0918	0.0907
280	0.097	0.0872	0.0872	0.0874	0.0887	0.089	0.0922	0.0922	0.0912
300	0.0984	0.0888	0.089	0.0875	0.0887	0.0891	0.0929	0.0928	0.0918
325	0.1008	0.0913	0.0906	0.0877	0.0888	0.0892	0.0935	0.0934	0.0923
365	0.1028	0.0932	0.0926	0.0878	0.0888	0.0893	0.0944	0.0942	0.0931
405	0.1042	0.0946	0.0944	0.0878	0.0891	0.0895	0.095	0.0949	0.0939
445	0.1096	0.1003	0.1	0.0884	0.0896	0.0899	0.0969	0.0967	0.0958
485	0.1164	0.1058	0.1055	0.0888	0.09	0.0903	0.0993	0.099	0.0982
525	0.1234	0.1137	0.1137	0.0895	0.091	0.091	0.1021	0.102	0.101
565	0.1525	0.1523	0.1532	0.0903	0.0917	0.0919	0.1053	0.1053	0.1042
605	0.185	0.1856	0.1852	0.0916	0.0928	0.0931	0.1096	0.1094	0.1082
675	0.2342	0.2345	0.2339	0.0938	0.0949	0.0952	0.1158	0.1156	0.1145
755	0.2577	0.2589	0.2588	0.0992	0.1004	0.1007	0.129	0.1285	0.1274
855	0.2619	0.2638	0.2634	0.1085	0.1001	0.1001	0.1554	0.1537	0.1531
975	0.2768	0.2791	0.2785	0.1119	0.1123	0.1136	0.1878	0.1858	0.1851
1095	0.2708	0.2846	0.2847	0.1195	0.1192	0.1206	0.2109	0.2082	0.2086
1215	0.2845	0.288	0.2892	0.1339	0.1327	0.1349	0.2341	0.2308	0.232
1335	0.2826	0.2869	0.2879	0.1454	0.1433	0.1459	0.2372	0.2328	0.2354
1455	0.2723	0.2867	0.2881	0.1551	0.1526	0.1554	0.2319	0.2315	0.2337
Supplementary Fig. 1o
	Cell Density(OD600)
Time(min)	WT			Δfpr			ΔfprΔfruT
0	0.0809	0.0829	0.0802	0.0821	0.0828	0.0837	0.0829	0.0833	0.0837
10	0.0813	0.0826	0.0802	0.0821	0.0828	0.0837	0.0825	0.0833	0.0838
20	0.0811	0.0829	0.0804	0.0822	0.083	0.0838	0.0828	0.0832	0.0838
30	0.0811	0.0829	0.0803	0.0822	0.083	0.084	0.0827	0.0831	0.0835
40	0.0817	0.0833	0.0808	0.0824	0.0831	0.0839	0.0826	0.0831	0.0835
50	0.0811	0.083	0.0803	0.0823	0.0831	0.084	0.0826	0.0831	0.0835
60	0.0813	0.0828	0.0804	0.0822	0.0832	0.084	0.0825	0.083	0.0834
70	0.0814	0.083	0.0805	0.0824	0.0832	0.084	0.0825	0.083	0.0835
80	0.0815	0.0831	0.0806	0.0824	0.0832	0.0841	0.0824	0.0829	0.0833
90	0.0817	0.0833	0.0808	0.0824	0.0832	0.0841	0.0824	0.083	0.0834
100	0.0819	0.0836	0.0809	0.0824	0.0832	0.0842	0.0824	0.083	0.0833
110	0.0819	0.0835	0.081	0.0825	0.0833	0.0842	0.0823	0.0829	0.0834
120	0.082	0.0838	0.0811	0.0827	0.0833	0.0841	0.0825	0.0829	0.0832
130	0.0824	0.0821	0.0814	0.0825	0.0833	0.0843	0.0823	0.0829	0.0833
140	0.0827	0.0823	0.0819	0.0826	0.0833	0.0843	0.0823	0.0828	0.0833
150	0.0831	0.0828	0.0822	0.0825	0.0834	0.0843	0.0823	0.0829	0.0833
160	0.0835	0.0831	0.0827	0.0826	0.0834	0.0842	0.0823	0.0828	0.0832
170	0.084	0.0837	0.0833	0.0826	0.0834	0.0844	0.0823	0.0829	0.0832
180	0.0847	0.0843	0.0838	0.0826	0.0834	0.0843	0.0822	0.0828	0.0831
190	0.0855	0.0852	0.0846	0.0826	0.0834	0.0844	0.0822	0.0828	0.0832
200	0.0865	0.0861	0.0857	0.0827	0.0835	0.0845	0.0822	0.0829	0.0832
220	0.0877	0.0874	0.0869	0.0828	0.0835	0.0845	0.0822	0.0829	0.0831
240	0.0891	0.0888	0.0882	0.0827	0.0837	0.0845	0.0822	0.0827	0.0831
260	0.0907	0.0902	0.0898	0.0828	0.0836	0.0846	0.0823	0.0828	0.0832
280	0.0927	0.0922	0.0915	0.0828	0.0837	0.0845	0.0822	0.0829	0.0831
300	0.095	0.0943	0.0939	0.0828	0.0837	0.0846	0.0822	0.0828	0.0832
325	0.1016	0.1008	0.1003	0.0829	0.0837	0.0846	0.0822	0.0828	0.0831
365	0.1102	0.1091	0.1088	0.0832	0.0837	0.0846	0.0822	0.0828	0.0831
405	0.1128	0.1013	0.1208	0.0861	0.0845	0.0853	0.0824	0.083	0.0833
445	0.1191	0.1179	0.1282	0.0894	0.0881	0.0886	0.0825	0.083	0.0837
485	0.1347	0.133	0.1238	0.1082	0.1024	0.102	0.0826	0.0831	0.0834
525	0.1436	0.1443	0.1553	0.1187	0.111	0.1182	0.0829	0.0834	0.0837
565	0.1583	0.1592	0.1603	0.1292	0.1297	0.1205	0.0836	0.0838	0.0841
605	0.1672	0.1652	0.1665	0.1356	0.1335	0.1363	0.0846	0.0846	0.085
675	0.167	0.1678	0.1679	0.1411	0.1425	0.1431	0.09	0.0881	0.0886
755	0.1685	0.1691	0.1699	0.1417	0.1435	0.1448	0.0993	0.092	0.1023
855	0.1659	0.1658	0.1774	0.1413	0.1476	0.145	0.1049	0.1091	0.1018
975	0.1737	0.1714	0.1723	0.1437	0.1452	0.1463	0.1024	0.1131	0.1137
1095	0.1738	0.1704	0.1739	0.1545	0.1442	0.1454	0.1095	0.1154	0.117
1215	0.1734	0.1728	0.1737	0.1554	0.1442	0.1453	0.1081	0.1149	0.1174
1335	0.1741	0.1739	0.1733	0.1464	0.1489	0.15	0.1037	0.1157	0.1182
1455	0.1727	0.18	0.1708	0.1576	0.1488	0.1403	0.109	0.1104	0.1129

## Sheet: Supplementary Fig. 2
Supplementary Fig. 2a
	Relative Expression
	WT			ΔfruI			ΔfruT
toxR	1	1	1	1.117	0.937	1.197	1.128	0.851	1.489
tcpP	1	1	1	1.259	0.977	0.886	0.527	0.86	1.278
toxT	1	1	1	1.062	0.919	1.28	1.884	1.084	0.89
Supplementary Fig. 2b
	Fold change
	WT			ΔfruI			ΔfruT
Cholera Toxin	1	1	1	1.37594	0.928958	1.01862	1.44878	0.650808	0.866692
Supplementary Fig. 2c
	Relative Expression
	WT			ΔfruI			ΔfruT
fpr	1	1	1	1.146	1.345	0.579	0.688	0.586	0.918
Supplementary Fig. 2d
	Fold change
	WT			ΔfruI			ΔfruT
Cholera Toxin	1	1	1	0.810096	1.11278	1.16279	0.847389	1.08035	0.857954
Supplementary Fig. 2e
Supplementary Fig. 2f
	cAMP Concentration(pmol/g)
WT	480.697	494.008	426.27
ΔfruI	683.09	426.24	369.11
ΔfruT	313.06	374.65	468.96
Supplementary Fig. 2g
	Δcya lacZ-	ΔcyaΔfruI	CI(ΔcyaΔfruI/Δcya)	CI(output/input)	Δcya lacZ-	Δcya lacZ+	CI(Δcya/Δcya)	CI(output/input)
input	167	186	1.11377	NA	194	177	0.912371	NA
output 1	241	370	1.53527	1.37844	229	246	1.07424	1.17741
output 2	190	386	2.03158	1.82405	210	234	1.11429	1.22131
output 3	160	153	0.95625	0.858569	156	142	0.910256	0.997682
output 4	151	166	1.09934	0.98704	219	195	0.890411	0.975931
output 5	227	366	1.61233	1.44763	185	191	1.03243	1.13159
output 6	215	244	1.13488	1.01895	189	176	0.931217	1.02066
Supplementary Fig. 2h
	Δcya lacZ-	ΔcyaΔfruT	CI(ΔcyaΔfruT/Δcya)	CI(output/input)	Δcya lacZ-	Δcya lacZ+	CI(Δcya/Δcya)	CI(output/input)
input	131	113	0.862595	NA	110	144	1.30909	NA
output 1	194	226	1.16495	1.35052	196	260	1.32653	1.01332
output 2	148	182	1.22973	1.42562	134	135	1.00746	0.76959
output 3	140	180	1.28571	1.49052	178	338	1.89888	1.45053
output 4	182	120	0.659341	0.764368	159	193	1.21384	0.927236
output 5	176	146	0.829545	0.961685	203	197	0.970443	0.741311
output 6	138	96	0.695652	0.806464	156	196	1.25641	0.959758
Supplementary Fig. 2i
	Relative Expression
	Δcya			ΔcyaΔfruI
toxR	1	1	1	0.806	0.715	0.772
tcpP	1	1	1	0.706	1.171	0.922
toxT	1	1	1	0.749	0.64	0.828
Supplementary Fig. 2j
	Relative Expression
	Δcya			ΔcyaΔfruI
toxR	1	1	1	1.212	1.255	1.342
tcpP	1	1	1	1.742	1.359	0.885
toxT	1	1	1	1.624	1.268	0.749
Supplementary Fig. 2k
	Relative Expression
	Δcya			ΔcyaΔfruT
toxR	1	1	1	0.703	0.901	1.033
tcpP	1	1	1	1.175	1.088	1.003
toxT	1	1	1	1.353	1.315	1.06
Supplementary Fig. 2l
	Relative Expression
	Δcya			ΔcyaΔfruT
toxR	1	1	1	0.931	0.878	1.077
tcpP	1	1	1	0.992	1.048	1.2
toxT	1	1	1	1.135	1.02	1.297

## Sheet: Supplementary Fig. 3
Supplementary Fig. 3a
	Cell Counts(CFU/ml)
Time(min)	WT			Δfpr			ΔfruT			fruT++
0	850000	550000	400000	550000	1050000	950000	750000	750000	500000	550000	850000	950000
180	1550000	1000000	1800000	1700000	1100000	1350000	1000000	1250000	900000	1350000	1000000	1850000
360	1950000	1950000	1650000	1150000	1050000	2600000	1500000	1900000	1350000	1900000	1700000	1200000
540	2100000	2100000	1650000	1250000	2050000	1550000	1750000	1850000	1500000	1900000	1700000	1200000
720	2150000	2600000	1900000	1400000	2100000	1800000	1100000	1650000	2900000	1950000	1850000	2500000
1440	2800000	2300000	2050000	1900000	1800000	1950000	1750000	1650000	2750000	2300000	2450000	2700000
Supplementary Fig. 3b
	Cell Counts(CFU/ml)
Time(min)	WT			Δfpr			ΔfruT			fruT++
0	850000	1500000	1000000	1550000	1500000	1250000	1200000	1550000	1450000	450000	750000	650000
180	1500000	2050000	2550000	2100000	2350000	2100000	2150000	2550000	1800000	1800000	1600000	2900000
360	3000000	3100000	3550000	3250000	4450000	2850000	2550000	2900000	2950000	2000000	4500000	4300000
540	4000000	5000000	5550000	4350000	4500000	3750000	3400000	3250000	3850000	4000000	5100000	4600000
720	3800000	5550000	4500000	4400000	5100000	3800000	4650000	5100000	4900000	4950000	5000000	5150000
1440	5450000	5050000	4300000	5500000	4950000	4450000	5650000	4600000	4400000	5100000	4950000	5000000
Supplementary Fig. 3c
	Cell Density(OD600)
Time(min)	WT			Δfpr			ΔfruT			fruT++
0	0.0857	0.0853	0.0862	0.0856	0.0854	0.0858	0.0857	0.0861	0.0851	0.0861	0.086	0.0875
10	0.0857	0.0853	0.0882	0.0865	0.0859	0.0863	0.0862	0.086	0.0853	0.086	0.0852	0.0853
20	0.0863	0.0859	0.0882	0.0861	0.0862	0.0866	0.0867	0.086	0.0856	0.0861	0.0853	0.0854
30	0.0861	0.0858	0.0879	0.0864	0.0865	0.0864	0.0873	0.0861	0.0863	0.0862	0.0856	0.0857
40	0.0864	0.0862	0.0882	0.0865	0.0867	0.0863	0.0874	0.0862	0.0864	0.0863	0.0857	0.0859
50	0.0866	0.0863	0.0888	0.0865	0.0869	0.0871	0.0871	0.0861	0.0865	0.0865	0.0859	0.086
60	0.0866	0.0863	0.0887	0.0868	0.087	0.0875	0.0873	0.0862	0.0866	0.0865	0.0859	0.0864
70	0.0868	0.0864	0.0886	0.0868	0.0872	0.0875	0.0872	0.0862	0.0865	0.0866	0.0858	0.086
80	0.0871	0.0868	0.089	0.087	0.0874	0.0877	0.0874	0.0863	0.0866	0.0869	0.0861	0.0861
90	0.0873	0.0871	0.0891	0.0871	0.0874	0.0876	0.0876	0.0873	0.0872	0.0871	0.086	0.0862
100	0.0874	0.0879	0.0893	0.0871	0.0875	0.0882	0.0875	0.0879	0.0877	0.0873	0.0862	0.0861
110	0.0879	0.0879	0.0897	0.0874	0.0877	0.0882	0.0876	0.0881	0.0879	0.0876	0.0864	0.0865
120	0.0881	0.0879	0.0899	0.0875	0.0878	0.0884	0.088	0.0882	0.0882	0.0879	0.0864	0.0866
130	0.0889	0.0882	0.0901	0.0881	0.0883	0.0886	0.0882	0.0883	0.0882	0.0883	0.0866	0.0866
140	0.0892	0.089	0.0905	0.089	0.0884	0.0888	0.0885	0.0894	0.0888	0.0889	0.0871	0.0866
150	0.0897	0.0902	0.0908	0.0895	0.0898	0.0889	0.0887	0.0896	0.0892	0.0895	0.0868	0.0871
160	0.0904	0.0905	0.0913	0.09	0.0899	0.0897	0.0895	0.0901	0.0905	0.0905	0.0873	0.0873
170	0.0905	0.0914	0.0918	0.0907	0.0906	0.0902	0.0899	0.0909	0.0917	0.0915	0.0877	0.0872
180	0.0918	0.0915	0.0925	0.091	0.0912	0.0913	0.0905	0.0912	0.0923	0.0927	0.088	0.0897
190	0.0925	0.0926	0.0926	0.0925	0.0928	0.0926	0.092	0.092	0.0948	0.0943	0.0886	0.0881
200	0.0942	0.0945	0.0966	0.0941	0.0947	0.0947	0.0931	0.0948	0.0939	0.0959	0.0886	0.0887
220	0.0994	0.0998	0.0997	0.1004	0.0998	0.0999	0.0986	0.0994	0.0959	0.1006	0.0898	0.0908
240	0.105	0.1056	0.1054	0.1035	0.1048	0.1041	0.101	0.1069	0.1006	0.1023	0.1004	0.1055
260	0.1148	0.1151	0.1145	0.11	0.1152	0.1143	0.1136	0.1153	0.1106	0.1152	0.1122	0.1109
280	0.1249	0.1242	0.1283	0.128	0.125	0.1249	0.1244	0.1235	0.1289	0.1271	0.1277	0.1251
300	0.1328	0.1309	0.1305	0.1317	0.1298	0.1308	0.132	0.129	0.1305	0.1336	0.1372	0.131
325	0.1449	0.149	0.139	0.1439	0.1491	0.1433	0.1448	0.1437	0.1469	0.1413	0.1467	0.143
365	0.1632	0.1623	0.159	0.1617	0.1601	0.1573	0.1573	0.1635	0.1675	0.1667	0.1683	0.1622
405	0.1893	0.1891	0.1888	0.1879	0.1887	0.1803	0.1875	0.1867	0.1852	0.1934	0.1823	0.1816
445	0.2068	0.2069	0.2068	0.2047	0.2063	0.1969	0.2043	0.2033	0.201	0.2024	0.2034	0.1961
485	0.2221	0.2123	0.2125	0.222	0.2193	0.2166	0.222	0.2211	0.2203	0.2264	0.2161	0.2149
525	0.2267	0.2271	0.2275	0.228	0.2258	0.2242	0.2281	0.2274	0.2269	0.2324	0.2247	0.2236
565	0.232	0.2325	0.2331	0.2349	0.2325	0.2312	0.2348	0.234	0.2337	0.2382	0.2322	0.2309
605	0.23	0.2306	0.2305	0.2325	0.2305	0.2295	0.2323	0.2316	0.2315	0.2347	0.2305	0.229
675	0.2294	0.2292	0.2294	0.2294	0.2278	0.2263	0.2291	0.2286	0.2287	0.2291	0.2278	0.2261
755	0.2275	0.2282	0.2297	0.227	0.2265	0.2246	0.2265	0.2279	0.2262	0.2233	0.2253	0.2235
855	0.2221	0.2227	0.2242	0.2241	0.2225	0.2218	0.2217	0.223	0.2231	0.2174	0.2222	0.2202
975	0.2171	0.2177	0.2189	0.2212	0.2196	0.2182	0.2207	0.2181	0.2191	0.2119	0.2193	0.2171
1095	0.2132	0.2137	0.2151	0.2187	0.2139	0.2154	0.2138	0.2145	0.2163	0.2089	0.2176	0.2153
1215	0.2103	0.211	0.212	0.2164	0.2107	0.2121	0.2119	0.212	0.2119	0.2088	0.2175	0.2152
1335	0.2077	0.2084	0.2094	0.2084	0.2074	0.2087	0.2085	0.2078	0.2085	0.2087	0.2071	0.2102
1455	0.2064	0.2067	0.2079	0.2057	0.2062	0.2056	0.2052	0.2067	0.2079	0.2085	0.2047	0.2049
Supplementary Fig. 3d
	Cell Density(OD600)
Time(min)	WT			Δfpr			ΔfruT			fruT++
0	0.0862	0.0849	0.088	0.0911	0.0882	0.0882	0.0888	0.0871	0.0882	0.0866	0.0866	0.0859
10	0.0861	0.0846	0.0807	0.0913	0.0877	0.088	0.0889	0.087	0.0881	0.0867	0.0876	0.0861
20	0.0858	0.0845	0.0801	0.0909	0.0876	0.0876	0.0887	0.0871	0.0881	0.0865	0.0907	0.0862
30	0.0873	0.0847	0.0805	0.0902	0.0861	0.0864	0.089	0.0875	0.0886	0.0866	0.0878	0.0861
40	0.0864	0.0847	0.0802	0.091	0.0874	0.0867	0.0888	0.0872	0.0883	0.0868	0.0885	0.0862
50	0.0861	0.0849	0.0803	0.0915	0.0881	0.0875	0.0887	0.087	0.0882	0.0868	0.0878	0.0865
60	0.0861	0.0848	0.0806	0.0908	0.0865	0.0863	0.0887	0.0874	0.0886	0.087	0.0877	0.0868
70	0.0864	0.0852	0.0811	0.0907	0.0865	0.0863	0.0888	0.0875	0.0886	0.0872	0.0878	0.0866
80	0.0869	0.0854	0.0812	0.0905	0.0863	0.0866	0.0889	0.0876	0.0889	0.0872	0.088	0.0867
90	0.0872	0.0857	0.0815	0.0903	0.0864	0.0865	0.0891	0.0878	0.0889	0.0875	0.0882	0.087
100	0.088	0.0861	0.0878	0.0904	0.0868	0.0866	0.0891	0.0879	0.0891	0.0879	0.089	0.0873
110	0.0876	0.0862	0.0816	0.092	0.0884	0.0871	0.0891	0.0874	0.0887	0.088	0.089	0.0874
120	0.0881	0.0865	0.0825	0.0918	0.0881	0.0867	0.0893	0.0876	0.0892	0.0882	0.089	0.0876
130	0.0887	0.0878	0.0845	0.0908	0.0872	0.0873	0.0901	0.0886	0.0897	0.0886	0.0934	0.0883
140	0.0888	0.0876	0.0837	0.0925	0.0886	0.0873	0.0897	0.088	0.0893	0.0895	0.0902	0.0886
150	0.0906	0.0894	0.0916	0.0912	0.0879	0.0878	0.09	0.089	0.09	0.0898	0.0908	0.0896
160	0.0904	0.0896	0.0856	0.0933	0.0893	0.0884	0.09	0.0887	0.0903	0.0903	0.0914	0.0903
170	0.0919	0.0912	0.0866	0.0938	0.0905	0.0888	0.091	0.0891	0.0909	0.0914	0.0925	0.0911
180	0.0932	0.0918	0.088	0.0945	0.0905	0.0891	0.0912	0.0897	0.0912	0.0923	0.0938	0.0927
190	0.0939	0.0935	0.0899	0.0953	0.0919	0.0906	0.0924	0.0901	0.0918	0.0934	0.0948	0.094
200	0.0947	0.0947	0.0923	0.0965	0.0928	0.0924	0.0931	0.091	0.0928	0.0952	0.0965	0.0961
220	0.0981	0.0986	0.0972	0.0972	0.095	0.0929	0.0954	0.0935	0.0967	0.0972	0.0985	0.0981
240	0.1019	0.1032	0.1031	0.1022	0.1009	0.1019	0.1018	0.0971	0.1003	0.1028	0.1044	0.1044
260	0.1256	0.1272	0.1239	0.1229	0.1282	0.1194	0.1242	0.1223	0.1267	0.1218	0.1239	0.1238
280	0.1475	0.1482	0.1496	0.1418	0.1432	0.1386	0.141	0.147	0.1414	0.1449	0.1378	0.1383
300	0.1766	0.1823	0.1805	0.1749	0.1784	0.1766	0.1809	0.1794	0.1807	0.1862	0.1798	0.1852
325	0.2415	0.2514	0.2514	0.2517	0.2432	0.2516	0.2476	0.2486	0.2523	0.2464	0.2496	0.2582
365	0.2994	0.3026	0.3021	0.3057	0.3057	0.3051	0.3047	0.3049	0.3054	0.3083	0.3089	0.3002
405	0.372	0.377	0.375	0.3782	0.3858	0.3849	0.387	0.3713	0.3717	0.3598	0.3739	0.3873
445	0.3958	0.3791	0.3822	0.3838	0.3863	0.3856	0.3999	0.3705	0.3843	0.3767	0.3837	0.3941
485	0.3865	0.3784	0.3841	0.3844	0.3758	0.3922	0.3885	0.3998	0.3913	0.3986	0.3896	0.3911
525	0.3812	0.3841	0.3849	0.3864	0.3742	0.3914	0.3864	0.3996	0.3906	0.3919	0.3885	0.3908
565	0.3818	0.3825	0.3807	0.3926	0.386	0.3822	0.3839	0.3857	0.3802	0.3806	0.3877	0.3809
605	0.3831	0.3818	0.3801	0.3853	0.3818	0.3892	0.3802	0.3819	0.3861	0.3845	0.3854	0.3746
675	0.3697	0.3753	0.3758	0.3795	0.3786	0.3745	0.373	0.3656	0.3709	0.3745	0.3654	0.3743
755	0.3583	0.3651	0.3506	0.3653	0.365	0.3622	0.3687	0.3635	0.3585	0.3685	0.3669	0.3574
855	0.3652	0.363	0.3603	0.3604	0.3642	0.3692	0.3625	0.3693	0.3651	0.3636	0.3601	0.3635
975	0.3607	0.358	0.3573	0.3629	0.3681	0.3643	0.3567	0.3644	0.3609	0.3695	0.3633	0.3586
1095	0.3475	0.3506	0.3505	0.3586	0.3597	0.3539	0.3601	0.3638	0.3581	0.3591	0.3599	0.3573
1215	0.3552	0.3546	0.3471	0.3594	0.3504	0.3584	0.3558	0.3522	0.3491	0.3588	0.3575	0.3495
1335	0.3484	0.3488	0.355	0.3521	0.3597	0.354	0.3598	0.357	0.3458	0.3565	0.3525	0.3475
1455	0.3514	0.3495	0.3482	0.3518	0.3541	0.359	0.3528	0.3481	0.3544	0.3561	0.348	0.3436
Supplementary Fig. 3e
	Cell Counts(CFU/ml)
Time(min)	WT			Δfpr			ΔfruT			fruT++
0	1000000	900000	1700000	2000000	1200000	2600000	1300000	800000	2100000	1100000	1800000	1300000
180	1300000	1200000	1300000	1900000	1400000	1800000	1200000	1800000	1400000	1200000	1100000	1800000
360	1100000	1200000	1100000	1200000	1500000	1300000	1700000	900000	2100000	1200000	1000000	800000
540	100000	300000	1100000	1200000	1200000	600000	1300000	800000	1400000	1100000	1000000	100000
720	300000	200000	800000	500000	800000	800000	1300000	300000	300000	400000	200000	100000
1440	100000	100000	200000	100000	100000	100000	200000	100000	100000	100000	20000	200000
Supplementary Fig. 3f
	Cell Counts(CFU/ml)
Time(min)	WT			Δfpr			ΔfruT			fruT++
0	1150000	1350000	1600000	900000	850000	1250000	1100000	1950000	1400000	1450000	1600000	950000
180	950000	1200000	1300000	1050000	900000	1300000	1250000	1400000	1200000	1000000	1500000	900000
360	650000	900000	900000	700000	650000	700000	500000	900000	500000	700000	550000	500000
540	400000	650000	400000	500000	400000	600000	400000	700000	550000	400000	600000	400000
720	300000	600000	450000	250000	450000	400000	550000	450000	450000	300000	100000	150000
1440	250000	150000	150000	100000	200000	150000	200000	300000	300000	50000	50000	150000
Supplementary Fig. 3g
	Cell Density(OD600)
Time(min)	WT			Δfpr			ΔfruT			fruT++
0	0.0887	0.0901	0.0893	0.0888	0.0901	0.0891	0.09	0.0879	0.0888	0.0887	0.0863	0.0854
10	0.0884	0.0901	0.0894	0.0883	0.0908	0.0892	0.0897	0.0877	0.0888	0.0888	0.0885	0.0878
20	0.0885	0.0903	0.0895	0.0884	0.091	0.0892	0.0895	0.0878	0.0889	0.0889	0.0886	0.0876
30	0.0885	0.0904	0.0895	0.0885	0.0913	0.0894	0.0898	0.0879	0.0888	0.0889	0.0885	0.088
40	0.0887	0.0906	0.0896	0.0886	0.0915	0.0897	0.0896	0.0881	0.0889	0.0888	0.0886	0.0881
50	0.0889	0.0908	0.0899	0.0886	0.0916	0.0898	0.09	0.088	0.0892	0.0891	0.0886	0.0881
60	0.089	0.0909	0.0901	0.0887	0.0917	0.09	0.09	0.0882	0.0892	0.0893	0.0889	0.0882
70	0.0891	0.0911	0.0901	0.0891	0.092	0.0902	0.0901	0.0883	0.0893	0.0893	0.0889	0.0883
80	0.0894	0.0914	0.0903	0.0891	0.0924	0.0903	0.0901	0.0887	0.0899	0.0895	0.0891	0.0885
90	0.0896	0.0915	0.0906	0.0896	0.0924	0.0907	0.0904	0.0887	0.0897	0.0899	0.0892	0.0887
100	0.0897	0.0918	0.0907	0.0895	0.0922	0.0908	0.0907	0.0888	0.09	0.0897	0.0898	0.089
110	0.09	0.0921	0.0912	0.0899	0.0929	0.091	0.0908	0.0892	0.0901	0.09	0.0898	0.0889
120	0.0899	0.0923	0.0912	0.0901	0.0928	0.0914	0.0908	0.0894	0.0904	0.0899	0.0898	0.0891
130	0.0901	0.0924	0.0915	0.0901	0.0933	0.0915	0.091	0.0895	0.0906	0.09	0.0901	0.0897
140	0.0909	0.0923	0.0919	0.0906	0.0934	0.0917	0.0913	0.0897	0.0906	0.0906	0.0902	0.0897
150	0.0913	0.0925	0.0924	0.091	0.0938	0.092	0.0916	0.0898	0.0908	0.0906	0.0909	0.0902
160	0.0915	0.0928	0.0928	0.0913	0.0944	0.0927	0.0921	0.0912	0.0916	0.0921	0.0912	0.091
170	0.0923	0.0934	0.0934	0.0919	0.095	0.0931	0.0922	0.0926	0.0929	0.0937	0.0925	0.0925
180	0.093	0.0932	0.0941	0.0926	0.0952	0.0937	0.0924	0.0936	0.092	0.0932	0.0931	0.0938
190	0.0935	0.0949	0.0946	0.0938	0.0958	0.0942	0.0939	0.0933	0.0934	0.0932	0.0935	0.0943
200	0.0947	0.0959	0.0958	0.094	0.0964	0.0957	0.0945	0.0943	0.0949	0.0947	0.0951	0.0949
220	0.0973	0.0997	0.0964	0.0973	0.0991	0.0967	0.0976	0.0962	0.0972	0.0975	0.0965	0.0962
240	0.1006	0.103	0.1026	0.0993	0.1009	0.0993	0.0993	0.0996	0.0996	0.0991	0.0993	0.1046
260	0.1057	0.1083	0.1078	0.1016	0.1035	0.1024	0.1087	0.1076	0.1089	0.1068	0.1085	0.1068
280	0.112	0.1146	0.1145	0.1105	0.1101	0.1109	0.1116	0.11	0.1118	0.1098	0.1134	0.1088
300	0.1209	0.1242	0.1236	0.1221	0.1242	0.1219	0.1261	0.1248	0.1264	0.1204	0.1197	0.1228
325	0.1361	0.1391	0.1391	0.1345	0.1373	0.1345	0.1372	0.1336	0.1342	0.1403	0.1313	0.1314
365	0.1822	0.1867	0.1825	0.1863	0.1872	0.1847	0.1821	0.1789	0.1839	0.1843	0.1773	0.1852
405	0.2626	0.2587	0.2588	0.2563	0.2612	0.2574	0.2524	0.2529	0.2581	0.2542	0.2561	0.2543
445	0.2508	0.2554	0.2582	0.2579	0.2532	0.2495	0.2523	0.2533	0.2543	0.2525	0.2489	0.2541
485	0.2405	0.2454	0.2484	0.2403	0.2453	0.2421	0.2442	0.2457	0.2464	0.2445	0.2413	0.2466
525	0.2325	0.2376	0.2413	0.2343	0.24	0.2363	0.2385	0.2399	0.2407	0.239	0.2352	0.2404
565	0.2374	0.2322	0.2356	0.2301	0.2359	0.2323	0.234	0.2353	0.2361	0.2342	0.2313	0.2358
605	0.2297	0.2277	0.2309	0.2266	0.232	0.2285	0.23	0.2309	0.2219	0.2301	0.2273	0.2316
675	0.2249	0.2203	0.2233	0.2212	0.2263	0.2234	0.2245	0.2256	0.2264	0.2248	0.2219	0.226
755	0.2191	0.2144	0.2174	0.2169	0.2187	0.219	0.2202	0.219	0.2189	0.2202	0.2175	0.221
855	0.2133	0.2135	0.2122	0.2124	0.2173	0.215	0.2157	0.2164	0.2171	0.2153	0.2126	0.2164
975	0.2098	0.2128	0.2097	0.2089	0.2133	0.2014	0.2015	0.2123	0.213	0.2103	0.2085	0.2025
1095	0.2097	0.2	0.2029	0.2057	0.2098	0.2084	0.2085	0.2093	0.21	0.2063	0.2057	0.2095
1215	0.2077	0.2065	0.2044	0.2027	0.2019	0.2059	0.2059	0.2064	0.207	0.2028	0.2029	0.2065
1335	0.2058	0.2036	0.1968	0.2002	0.2043	0.2029	0.2032	0.2038	0.2043	0.199	0.2001	0.204
1455	0.2041	0.1982	0.1955	0.1982	0.2025	0.2015	0.2018	0.2022	0.2025	0.197	0.1987	0.2025
Supplementary Fig. 3h
	Cell Density(OD600)
Time(min)	WT			Δfpr			ΔfruT			fruT++
0	0.1176	0.1151	0.1157	0.1127	0.1143	0.1139	0.1152	0.1104	0.1134	0.1117	0.1135	0.1157
10	0.1139	0.1169	0.1158	0.1166	0.112	0.114	0.1202	0.1213	0.1122	0.1119	0.1105	0.1156
20	0.114	0.1169	0.1156	0.1161	0.1118	0.1139	0.1199	0.1209	0.1119	0.1192	0.1106	0.1156
30	0.1136	0.1168	0.1152	0.1156	0.1108	0.1127	0.1189	0.1213	0.1103	0.1187	0.1082	0.1156
40	0.1137	0.117	0.1153	0.1156	0.1111	0.1123	0.1191	0.1197	0.1092	0.1184	0.108	0.1155
50	0.1144	0.1174	0.116	0.1169	0.111	0.1134	0.1187	0.1197	0.1101	0.1183	0.1079	0.1159
60	0.1145	0.1173	0.1161	0.116	0.1115	0.1133	0.1183	0.119	0.1093	0.118	0.1079	0.1158
70	0.1148	0.1175	0.1165	0.1166	0.1118	0.1137	0.1189	0.1197	0.1096	0.1082	0.1083	0.116
80	0.115	0.1178	0.1164	0.1166	0.1116	0.1135	0.1193	0.1196	0.1095	0.1085	0.1076	0.1161
90	0.1153	0.118	0.1168	0.1169	0.1121	0.1138	0.1197	0.1207	0.1103	0.1092	0.1075	0.117
100	0.1155	0.1182	0.117	0.1171	0.112	0.1145	0.1188	0.12	0.1104	0.1089	0.1079	0.1169
110	0.1132	0.1183	0.1175	0.1184	0.1127	0.1143	0.1199	0.1213	0.1122	0.11	0.1086	0.1172
120	0.1159	0.1185	0.1175	0.1173	0.113	0.1145	0.1196	0.1212	0.111	0.1099	0.1108	0.1173
130	0.1151	0.1189	0.1181	0.118	0.113	0.1147	0.1205	0.1216	0.1124	0.1106	0.1109	0.1178
140	0.1166	0.1194	0.1184	0.1177	0.1125	0.1151	0.1202	0.1208	0.1112	0.1104	0.1183	0.1183
150	0.1172	0.1198	0.1191	0.1183	0.1138	0.1162	0.1208	0.1213	0.1118	0.1106	0.1186	0.1188
160	0.1176	0.1203	0.1196	0.1187	0.1134	0.1167	0.121	0.1216	0.112	0.1107	0.1183	0.1191
170	0.1185	0.1211	0.1202	0.1194	0.1148	0.1164	0.121	0.1224	0.1127	0.1111	0.1286	0.12
180	0.1193	0.1219	0.1211	0.1203	0.1153	0.1171	0.1214	0.1225	0.1129	0.1114	0.1289	0.1206
190	0.1173	0.1223	0.1221	0.1205	0.1216	0.1176	0.1224	0.1236	0.1138	0.1126	0.1209	0.1216
200	0.1188	0.1232	0.1231	0.121	0.1267	0.1178	0.123	0.1241	0.1146	0.1122	0.1091	0.1227
220	0.124	0.1269	0.1262	0.1238	0.1285	0.1237	0.1237	0.1245	0.1156	0.1138	0.1206	0.1253
240	0.1278	0.1309	0.1301	0.1255	0.1216	0.1221	0.1262	0.1275	0.1181	0.1158	0.1089	0.1289
260	0.1326	0.1363	0.1359	0.13	0.1344	0.1355	0.1328	0.1387	0.1304	0.1386	0.1305	0.1339
280	0.1395	0.1439	0.1435	0.1346	0.1379	0.1402	0.1417	0.1423	0.1438	0.1511	0.1491	0.1513
300	0.1493	0.1547	0.1547	0.1502	0.1461	0.1555	0.1559	0.1565	0.1571	0.1542	0.151	0.1513
325	0.1682	0.175	0.1754	0.1643	0.1711	0.1785	0.1644	0.1757	0.1749	0.1616	0.1698	0.1699
365	0.2431	0.2523	0.2528	0.2506	0.2497	0.2462	0.2531	0.2435	0.2549	0.2564	0.2499	0.2495
405	0.2745	0.2827	0.2829	0.2784	0.2764	0.2746	0.2791	0.2757	0.2822	0.2744	0.2797	0.2799
445	0.2906	0.2933	0.2959	0.3009	0.3091	0.3032	0.2973	0.293	0.302	0.2984	0.3093	0.2906
485	0.3108	0.3192	0.3141	0.316	0.3185	0.3152	0.3148	0.3082	0.3073	0.3141	0.311	0.3105
525	0.3148	0.3121	0.3158	0.3198	0.3187	0.3138	0.3102	0.3145	0.3079	0.3143	0.3105	0.3123
565	0.3189	0.3158	0.3195	0.3149	0.3162	0.3136	0.308	0.3132	0.3174	0.3048	0.3112	0.3168
605	0.32	0.3214	0.3246	0.317	0.3208	0.3297	0.3121	0.3183	0.3151	0.3148	0.3116	0.3108
675	0.3164	0.3263	0.3275	0.3218	0.3216	0.3256	0.3229	0.3218	0.3256	0.3251	0.3214	0.3179
755	0.32	0.3261	0.3248	0.3202	0.3203	0.318	0.3162	0.3264	0.3195	0.3126	0.3112	0.3263
855	0.3212	0.3202	0.3102	0.3111	0.3191	0.3201	0.3283	0.3289	0.3209	0.3288	0.3118	0.3215
975	0.3284	0.3199	0.3109	0.3159	0.3191	0.3146	0.3251	0.3179	0.3201	0.318	0.3104	0.3212
1095	0.3139	0.3189	0.3198	0.3145	0.3119	0.3146	0.311	0.3147	0.3103	0.3196	0.3103	0.3193
1215	0.3087	0.3099	0.3012	0.3097	0.3028	0.3095	0.3095	0.3048	0.3018	0.3035	0.311	0.3142
1335	0.3008	0.3033	0.3022	0.3027	0.304	0.3069	0.308	0.3052	0.3011	0.3016	0.3096	0.307
1455	0.2922	0.2945	0.2959	0.2947	0.2972	0.2942	0.2986	0.2923	0.2974	0.2957	0.2993	0.2972
Supplementary Fig. 3i
	Cell Counts(CFU/ml)
Time(min)	WT			Δfpr			ΔfruT			fruT++
0	1550000	1700000	1100000	1750000	900000	1050000	1350000	1750000	900000	1300000	1450000	1300000
180	1100000	1200000	900000	1450000	950000	1400000	850000	800000	850000	950000	1400000	1150000
360	300000	500000	350000	500000	400000	500000	250000	200000	250000	550000	500000	300000
540	600000	650000	400000	550000	350000	650000	550000	550000	550000	700000	450000	400000
720	200000	300000	350000	450000	500000	350000	200000	200000	450000	500000	350000	400000
1440	250000	150000	200000	150000	300000	200000	250000	350000	250000	150000	300000	150000
Supplementary Fig. 3j
	Cell Counts(CFU/ml)
Time(min)	WT			Δfpr			ΔfruT			fruT++
0	2300000	2700000	3200000	1800000	1700000	2500000	2200000	3900000	2800000	2900000	3200000	1900000
180	1900000	2400000	2600000	2100000	1800000	2000000	1800000	2800000	2400000	2000000	2300000	1800000
360	1300000	1800000	1800000	1400000	1300000	1400000	1300000	1800000	1000000	1400000	1900000	1000000
540	800000	1300000	800000	1000000	800000	1200000	800000	1400000	1100000	800000	1200000	800000
720	600000	600000	900000	500000	400000	800000	600000	900000	900000	600000	200000	300000
1440	500000	300000	300000	200000	400000	300000	400000	600000	600000	100000	100000	300000
Supplementary Fig. 3k
	Cell Density(OD600)
Time(min)	WT			Δfpr			ΔfruT			fruT++
0	0.0907	0.0909	0.092	0.0917	0.0901	0.0931	0.0988	0.0939	0.0906	0.0908	0.0899	0.0902
10	0.0908	0.0909	0.0926	0.0914	0.0908	0.0935	0.0985	0.0937	0.0905	0.0906	0.089	0.0904
20	0.0908	0.0909	0.0924	0.0912	0.0905	0.0938	0.0987	0.0936	0.0906	0.0907	0.089	0.0908
30	0.0913	0.0913	0.0924	0.0916	0.0909	0.0946	0.0992	0.0937	0.0908	0.091	0.0891	0.0912
40	0.0917	0.0896	0.0899	0.0918	0.0907	0.0895	0.0917	0.0919	0.089	0.0907	0.089	0.091
50	0.0919	0.0896	0.0903	0.0908	0.0902	0.0901	0.0918	0.092	0.0892	0.0908	0.0901	0.0918
60	0.0918	0.0897	0.0903	0.0906	0.0913	0.09	0.0918	0.0919	0.0888	0.0905	0.0904	0.0911
70	0.0918	0.0899	0.0905	0.0906	0.0911	0.09	0.0919	0.092	0.0889	0.0904	0.0904	0.0919
80	0.0922	0.09	0.0906	0.0905	0.0922	0.09	0.092	0.0922	0.089	0.0905	0.0905	0.09
90	0.0923	0.0902	0.0908	0.0906	0.0923	0.0904	0.0922	0.0924	0.0893	0.0905	0.0906	0.09
100	0.0924	0.0902	0.0912	0.0906	0.0933	0.0907	0.0923	0.0924	0.0895	0.0906	0.0908	0.0904
110	0.0926	0.0905	0.0911	0.0907	0.0932	0.0904	0.0925	0.0927	0.0896	0.0909	0.091	0.0903
120	0.0929	0.0908	0.0913	0.0909	0.0935	0.0904	0.0927	0.0929	0.0899	0.0911	0.0912	0.0903
130	0.0923	0.0912	0.0917	0.0909	0.0934	0.0905	0.093	0.0933	0.0902	0.0915	0.0915	0.0905
140	0.0925	0.0915	0.092	0.0909	0.0937	0.0905	0.0933	0.0935	0.0906	0.0919	0.0917	0.091
150	0.0931	0.0921	0.0925	0.0919	0.0944	0.091	0.094	0.0944	0.0911	0.0924	0.0923	0.0909
160	0.0937	0.0929	0.0935	0.0915	0.0944	0.0913	0.0948	0.0951	0.092	0.0933	0.093	0.0916
170	0.0946	0.0937	0.0943	0.0925	0.095	0.0917	0.0955	0.0959	0.0928	0.094	0.0937	0.0914
180	0.0948	0.0947	0.0955	0.0927	0.0956	0.0932	0.0969	0.0972	0.0941	0.0951	0.0948	0.0918
190	0.0963	0.0963	0.0969	0.0927	0.0958	0.0933	0.0984	0.0987	0.0955	0.0966	0.096	0.0929
200	0.0982	0.0981	0.0989	0.0943	0.0983	0.0942	0.1004	0.1007	0.0976	0.0985	0.0976	0.0933
220	0.0996	0.1004	0.1011	0.0944	0.0998	0.0943	0.1026	0.103	0.0999	0.1009	0.1	0.0952
240	0.1013	0.103	0.1034	0.0956	0.0996	0.0953	0.105	0.1057	0.1024	0.1035	0.1021	0.0951
260	0.1051	0.1063	0.1074	0.0963	0.1005	0.0967	0.1089	0.1091	0.1059	0.1069	0.1047	0.098
280	0.1019	0.1104	0.1111	0.0981	0.1023	0.0979	0.113	0.1135	0.1101	0.1108	0.1087	0.0974
300	0.1113	0.1217	0.1229	0.1102	0.1174	0.1113	0.1254	0.1266	0.1223	0.1231	0.1196	0.1111
325	0.1299	0.1385	0.1373	0.1274	0.1344	0.1294	0.1393	0.1307	0.1365	0.1379	0.1335	0.1379
365	0.1786	0.1677	0.1869	0.1722	0.1783	0.1775	0.1777	0.1826	0.1866	0.1709	0.1792	0.1748
405	0.2289	0.2118	0.2119	0.2222	0.2212	0.2243	0.2166	0.2289	0.2258	0.2136	0.2208	0.2163
445	0.2303	0.2312	0.2286	0.2317	0.2263	0.2263	0.2293	0.2319	0.2303	0.2285	0.2258	0.2215
485	0.2349	0.2306	0.2339	0.2342	0.2297	0.2337	0.2395	0.2358	0.2361	0.2386	0.2319	0.2391
525	0.2325	0.2308	0.2358	0.2373	0.2332	0.2353	0.2323	0.2355	0.2308	0.2345	0.2365	0.2338
565	0.2369	0.2383	0.2385	0.2329	0.2364	0.2283	0.2342	0.2375	0.2321	0.2377	0.2382	0.2303
605	0.2327	0.2265	0.2311	0.2301	0.2309	0.2337	0.2331	0.2359	0.2298	0.2319	0.2297	0.2334
675	0.2319	0.2288	0.2347	0.2262	0.2367	0.2303	0.2386	0.2316	0.2261	0.2273	0.2258	0.2304
755	0.2395	0.2307	0.2343	0.2297	0.2308	0.2343	0.2346	0.23	0.2275	0.2292	0.2261	0.2343
855	0.2376	0.2363	0.2337	0.2338	0.2351	0.2387	0.2311	0.2345	0.2289	0.2314	0.2356	0.2298
975	0.2368	0.2369	0.2365	0.2389	0.2305	0.2343	0.2337	0.2369	0.2319	0.2333	0.2366	0.2346
1095	0.2317	0.2327	0.2323	0.2311	0.2331	0.2376	0.2316	0.2345	0.2298	0.2315	0.2335	0.2281
1215	0.2395	0.2397	0.2337	0.2339	0.2368	0.2308	0.2299	0.2227	0.2382	0.2384	0.2303	0.2315
1335	0.2357	0.2376	0.2372	0.2372	0.2299	0.2336	0.2379	0.2297	0.2356	0.2336	0.2274	0.2343
1455	0.2357	0.2253	0.2249	0.2289	0.2323	0.2286	0.2351	0.2365	0.2317	0.2377	0.2346	0.2366
Supplementary Fig. 3l
	Cell Density(OD600)
Time(min)	WT			Δfpr			ΔfruT			fruT++
0	0.0929	0.0923	0.0916	0.0902	0.0896	0.0902	0.0914	0.0917	0.0895	0.0912	0.0918	0.0913
10	0.0924	0.0916	0.0913	0.0898	0.0893	0.0896	0.0914	0.092	0.0893	0.0912	0.09	0.0914
20	0.0918	0.0909	0.0902	0.0889	0.0884	0.0887	0.0905	0.091	0.0885	0.0918	0.0915	0.0918
30	0.0916	0.0908	0.0901	0.0886	0.0882	0.0885	0.091	0.0908	0.0886	0.0915	0.0911	0.0908
40	0.0913	0.0911	0.0914	0.0916	0.0903	0.0901	0.0919	0.0911	0.0912	0.0903	0.0917	0.0908
50	0.0913	0.0918	0.0906	0.0905	0.0893	0.0903	0.0912	0.0906	0.091	0.0906	0.0908	0.091
60	0.0928	0.0917	0.0903	0.0899	0.0887	0.0894	0.0909	0.0904	0.0906	0.0909	0.0905	0.0906
70	0.093	0.0921	0.0905	0.0902	0.0886	0.0892	0.0911	0.0904	0.0907	0.0916	0.0905	0.0905
80	0.0931	0.092	0.0905	0.0896	0.0883	0.0892	0.0912	0.0904	0.0908	0.0922	0.0905	0.0906
90	0.0933	0.0921	0.0906	0.0897	0.0883	0.0895	0.0915	0.0905	0.091	0.0926	0.0907	0.0909
100	0.0935	0.0923	0.0907	0.0897	0.0887	0.0895	0.0916	0.0908	0.0912	0.0928	0.0906	0.0914
110	0.0938	0.0927	0.091	0.09	0.0886	0.0899	0.0919	0.091	0.0915	0.0931	0.0909	0.0914
120	0.0943	0.0931	0.0916	0.0898	0.0885	0.0894	0.0922	0.0912	0.0918	0.0934	0.0911	0.0916
130	0.0944	0.0934	0.092	0.0903	0.0891	0.0896	0.0927	0.0917	0.0922	0.0938	0.0914	0.0921
140	0.0945	0.0936	0.0919	0.0901	0.0891	0.0902	0.093	0.092	0.0924	0.0943	0.0918	0.0924
150	0.0958	0.0942	0.0924	0.0913	0.0895	0.0902	0.0937	0.0928	0.0932	0.0951	0.0923	0.0928
160	0.0961	0.0949	0.0936	0.0912	0.0897	0.0907	0.0945	0.0938	0.094	0.0955	0.093	0.0935
170	0.0971	0.0959	0.0944	0.0913	0.0907	0.0915	0.0956	0.0945	0.0949	0.0967	0.0939	0.0947
180	0.0984	0.0971	0.0956	0.0923	0.0905	0.093	0.0971	0.0962	0.0964	0.0977	0.095	0.0958
190	0.1003	0.0991	0.0973	0.0935	0.0916	0.0926	0.0992	0.0982	0.0983	0.0987	0.0964	0.0971
200	0.1022	0.1013	0.1002	0.094	0.0919	0.0949	0.1018	0.1008	0.1005	0.0993	0.0985	0.0994
220	0.1046	0.1043	0.1023	0.0986	0.0987	0.0982	0.1045	0.1032	0.1039	0.0996	0.1014	0.1024
240	0.1079	0.1071	0.1053	0.0997	0.0993	0.0994	0.1072	0.1069	0.1067	0.1026	0.1037	0.1048
260	0.1117	0.1113	0.1105	0.1084	0.1057	0.1073	0.1117	0.111	0.1114	0.116	0.1177	0.1089
280	0.1174	0.1168	0.1148	0.1198	0.1173	0.1181	0.1176	0.1168	0.1161	0.111	0.1124	0.1137
300	0.1317	0.1302	0.1277	0.1232	0.1208	0.1213	0.1312	0.1312	0.1316	0.134	0.1247	0.1271
325	0.1567	0.1516	0.1451	0.1539	0.1529	0.1421	0.1534	0.1476	0.1462	0.1479	0.1395	0.1508
365	0.1943	0.2028	0.1892	0.1873	0.1958	0.1828	0.196	0.1918	0.2007	0.1974	0.1887	0.1945
405	0.2554	0.2507	0.2447	0.2465	0.256	0.2544	0.2513	0.2441	0.2413	0.2382	0.2462	0.2552
445	0.2719	0.2773	0.298	0.2828	0.2832	0.287	0.2841	0.2728	0.2701	0.2791	0.281	0.2827
485	0.3052	0.3026	0.3024	0.3066	0.3025	0.3007	0.3077	0.3075	0.3126	0.3045	0.3181	0.3069
525	0.3019	0.3083	0.3079	0.3005	0.3079	0.3026	0.3077	0.3026	0.3015	0.3007	0.3095	0.3076
565	0.3076	0.3031	0.3061	0.3026	0.3028	0.3001	0.3094	0.3024	0.2989	0.3046	0.3069	0.3002
605	0.3014	0.302	0.3011	0.3012	0.3031	0.3092	0.3032	0.3044	0.3085	0.3063	0.3062	0.2991
675	0.3058	0.3081	0.3001	0.3065	0.3007	0.3086	0.3033	0.3081	0.3033	0.2986	0.3024	0.3052
755	0.3082	0.3046	0.3067	0.3054	0.2997	0.2982	0.3016	0.3073	0.3029	0.2979	0.3076	0.3041
855	0.31	0.3049	0.3046	0.2969	0.3019	0.3001	0.3072	0.3076	0.3036	0.2994	0.2964	0.3045
975	0.3173	0.3053	0.3024	0.2999	0.3055	0.3036	0.3019	0.3078	0.3064	0.3003	0.3039	0.3055
1095	0.2934	0.3041	0.3029	0.2989	0.3051	0.3029	0.3037	0.2998	0.2966	0.3032	0.3044	0.3079
1215	0.3006	0.3031	0.3019	0.3073	0.3035	0.3031	0.2939	0.3017	0.3083	0.3051	0.3033	0.3089
1335	0.3081	0.2971	0.3014	0.3055	0.3015	0.3052	0.302	0.3018	0.3077	0.3039	0.3022	0.3087
1455	0.3099	0.2951	0.3021	0.3035	0.3093	0.3002	0.3037	0.3017	0.3088	0.3041	0.3038	0.3089
Supplementary Fig. 3m
	Cell Counts(CFU/ml)
Time(min)	WT			Δfpr			ΔfruT			fruT++
0	2900000	1900000	2200000	2300000	3600000	3700000	2500000	2200000	2900000	1800000	1700000	3100000
180	3000000	3100000	2500000	2600000	2800000	2100000	2600000	2800000	2300000	1800000	1600000	2700000
360	1100000	1000000	900000	900000	600000	500000	1200000	1500000	1100000	300000	500000	1300000
540	1000000	1100000	1200000	800000	1300000	1400000	900000	1700000	1000000	1500000	900000	1000000
720	700000	500000	800000	800000	400000	900000	400000	600000	1000000	600000	800000	900000
1440	600000	800000	300000	600000	300000	400000	400000	300000	700000	300000	200000	500000
Supplementary Fig. 3n
	Cell Counts(CFU/ml)
Time(min)	WT			Δfpr			ΔfruT			fruT++
0	2100000	2800000	3000000	2700000	2100000	1700000	2600000	2100000	2800000	1200000	1300000	3000000
180	2200000	2600000	1900000	2600000	1600000	2400000	1300000	2800000	2300000	1300000	1500000	2100000
360	1300000	1500000	1900000	1200000	1300000	1400000	1600000	1500000	1500000	700000	500000	1600000
540	1100000	700000	800000	1100000	1200000	1200000	1800000	2000000	1100000	300000	600000	800000
720	600000	300000	300000	1200000	400000	1300000	600000	800000	1900000	500000	100000	400000
1440	1000000	700000	300000	500000	500000	300000	700000	1200000	300000	400000	300000	900000
Supplementary Fig. 3o
	Cell Density(OD600)
Time(min)	WT			Δfpr			ΔfruT			fruT++
0	0.0887	0.0855	0.0901	0.0883	0.09	0.0902	0.0907	0.0895	0.0888	0.0888	0.0901	0.0895
10	0.0889	0.0857	0.0911	0.0886	0.0901	0.0907	0.0908	0.0897	0.088	0.0884	0.0912	0.0896
20	0.0889	0.0868	0.0912	0.0893	0.0904	0.0912	0.0907	0.0896	0.0879	0.0883	0.0913	0.0897
30	0.0895	0.0872	0.0925	0.0893	0.0903	0.0917	0.0908	0.0896	0.0883	0.089	0.0926	0.0896
40	0.0897	0.0875	0.0931	0.0891	0.0901	0.0916	0.0909	0.0902	0.088	0.0883	0.0931	0.0894
50	0.0899	0.0877	0.0931	0.0894	0.0907	0.0916	0.0912	0.0899	0.0885	0.0884	0.0932	0.0897
60	0.0899	0.0878	0.0932	0.0893	0.0906	0.0919	0.0909	0.0901	0.0883	0.0882	0.0933	0.0897
70	0.0901	0.0882	0.0935	0.0891	0.0908	0.0915	0.0918	0.091	0.0894	0.089	0.0936	0.0914
80	0.0905	0.0884	0.0937	0.0896	0.0908	0.094	0.091	0.0902	0.0886	0.0885	0.0937	0.0902
90	0.0904	0.0886	0.0938	0.0901	0.0915	0.0923	0.0912	0.0904	0.0887	0.0892	0.094	0.0903
100	0.0912	0.0889	0.0941	0.09	0.0908	0.0925	0.0913	0.0904	0.09	0.0893	0.0944	0.0913
110	0.091	0.0893	0.0945	0.0907	0.0914	0.0927	0.0927	0.0906	0.0894	0.0893	0.0957	0.091
120	0.0914	0.0894	0.0946	0.0904	0.0917	0.0927	0.0918	0.0909	0.0896	0.0899	0.0949	0.0911
130	0.0917	0.0899	0.0951	0.0908	0.0924	0.0942	0.094	0.0917	0.0905	0.0906	0.0951	0.092
140	0.0922	0.0902	0.0955	0.0913	0.0926	0.0936	0.0929	0.0927	0.0904	0.0906	0.0956	0.0922
150	0.092	0.0906	0.0959	0.0924	0.0934	0.0942	0.094	0.0924	0.0917	0.0914	0.0963	0.0929
160	0.0931	0.0914	0.0964	0.0927	0.0937	0.0953	0.0941	0.0931	0.0912	0.092	0.0969	0.0939
170	0.0938	0.0922	0.0977	0.0929	0.0943	0.0958	0.0946	0.0937	0.092	0.0925	0.0977	0.0936
180	0.0948	0.0931	0.0987	0.094	0.0946	0.0974	0.0951	0.0941	0.0924	0.0929	0.0987	0.0942
190	0.0958	0.0938	0.0989	0.0974	0.0959	0.0975	0.0959	0.0957	0.0931	0.0956	0.0997	0.0959
200	0.0969	0.0949	0.1003	0.0958	0.0963	0.0978	0.0978	0.0957	0.0941	0.0943	0.1009	0.096
220	0.0983	0.0963	0.1016	0.0969	0.0972	0.0987	0.1	0.0973	0.096	0.097	0.1022	0.0976
240	0.0998	0.0981	0.1033	0.0976	0.0986	0.0996	0.1008	0.0999	0.0976	0.0971	0.104	0.1003
260	0.1013	0.0995	0.1054	0.1	0.1007	0.1025	0.1065	0.1036	0.1022	0.1016	0.106	0.1032
280	0.1033	0.1016	0.1072	0.105	0.1039	0.1065	0.1082	0.1067	0.1049	0.1038	0.1082	0.1038
300	0.1091	0.1075	0.1128	0.1085	0.1087	0.1108	0.1143	0.1129	0.1101	0.1073	0.1105	0.104
325	0.1168	0.1156	0.1204	0.1149	0.1168	0.1164	0.1211	0.122	0.1196	0.1185	0.1128	0.1139
365	0.1267	0.1266	0.1316	0.1238	0.1244	0.1268	0.1222	0.1247	0.1294	0.1263	0.1261	0.1232
405	0.1401	0.1411	0.1447	0.143	0.142	0.1447	0.1458	0.1426	0.1427	0.145	0.1485	0.1406
445	0.1786	0.1788	0.1733	0.1729	0.1737	0.1711	0.1795	0.1719	0.1741	0.1713	0.1769	0.1736
485	0.2351	0.2328	0.2397	0.2364	0.2348	0.2334	0.2329	0.2308	0.2367	0.2321	0.2309	0.2308
525	0.2556	0.2557	0.2567	0.2599	0.2504	0.2503	0.2503	0.2521	0.2489	0.2444	0.2544	0.2421
565	0.2566	0.2594	0.2519	0.2581	0.2507	0.2521	0.2521	0.2549	0.2512	0.2571	0.2504	0.2536
605	0.258	0.2535	0.2519	0.2593	0.2512	0.2534	0.2546	0.2572	0.2548	0.2597	0.2542	0.2563
675	0.2512	0.2539	0.2555	0.2539	0.2566	0.2508	0.2593	0.2556	0.2535	0.2589	0.2536	0.2549
755	0.2577	0.2606	0.2527	0.2564	0.2502	0.2523	0.2533	0.2563	0.2534	0.2588	0.2602	0.2553
855	0.2591	0.2522	0.2537	0.2558	0.2599	0.2514	0.2529	0.2556	0.2532	0.2576	0.2606	0.2547
975	0.2502	0.2523	0.2537	0.2576	0.2599	0.2519	0.2531	0.2565	0.2538	0.257	0.2524	0.2561
1095	0.2443	0.2468	0.2499	0.2452	0.2492	0.2414	0.2469	0.2494	0.2474	0.2476	0.2481	0.2491
1215	0.2432	0.2473	0.2489	0.2461	0.2498	0.2422	0.2413	0.2436	0.2408	0.2488	0.2458	0.2439
1335	0.2392	0.2347	0.2354	0.235	0.2337	0.2365	0.2361	0.2386	0.2353	0.2302	0.2345	0.2484
1455	0.2251	0.2229	0.2235	0.2245	0.2283	0.2251	0.2237	0.2261	0.2223	0.2251	0.2244	0.2255
Supplementary Fig. 3p
	Cell Density(OD600)
Time(min)	WT			Δfpr			ΔfruT			fruT++
0	0.0884	0.0892	0.0908	0.0935	0.0887	0.0876	0.0885	0.0882	0.0892	0.0909	0.0887	0.0934
10	0.0891	0.0892	0.0908	0.0934	0.089	0.0878	0.0884	0.088	0.0894	0.0913	0.0889	0.0934
20	0.0885	0.0895	0.0909	0.0936	0.0889	0.0877	0.0883	0.0889	0.0894	0.091	0.0887	0.0934
30	0.0884	0.0945	0.0911	0.0938	0.0889	0.0881	0.0883	0.0898	0.0892	0.0909	0.0884	0.0936
40	0.0882	0.0897	0.0915	0.094	0.0887	0.088	0.0886	0.0891	0.0892	0.091	0.0891	0.0935
50	0.0883	0.0902	0.0916	0.0943	0.089	0.0888	0.0886	0.0908	0.0896	0.0916	0.0887	0.0937
60	0.0891	0.0901	0.092	0.0945	0.0894	0.0881	0.0889	0.0902	0.0892	0.0914	0.0885	0.0938
70	0.0888	0.091	0.0922	0.0951	0.0894	0.0884	0.0885	0.0915	0.0898	0.0909	0.0888	0.0941
80	0.0893	0.0914	0.0926	0.0951	0.0904	0.0895	0.0891	0.0914	0.09	0.091	0.0888	0.0945
90	0.0887	0.0913	0.0933	0.096	0.0897	0.0888	0.0889	0.0915	0.0907	0.0914	0.0891	0.0948
100	0.0889	0.0939	0.0938	0.0963	0.0896	0.0905	0.09	0.0937	0.0901	0.0915	0.0894	0.095
110	0.0894	0.0945	0.0946	0.0976	0.0901	0.0897	0.0894	0.094	0.0903	0.092	0.0895	0.0953
120	0.0909	0.0955	0.0956	0.0982	0.0907	0.0902	0.0927	0.095	0.0904	0.0923	0.0899	0.096
130	0.0917	0.0981	0.0961	0.099	0.0918	0.0912	0.0916	0.0985	0.091	0.0938	0.0904	0.0968
140	0.0914	0.0987	0.097	0.0996	0.0924	0.0927	0.092	0.1011	0.0919	0.0932	0.0917	0.0978
150	0.0918	0.0989	0.098	0.1006	0.0926	0.0932	0.0927	0.1019	0.0926	0.0947	0.0916	0.0985
160	0.0929	0.0995	0.0994	0.1019	0.0938	0.0938	0.0928	0.1021	0.093	0.0955	0.0929	0.0992
170	0.0969	0.0993	0.1004	0.1017	0.0942	0.0937	0.0939	0.1022	0.0938	0.0956	0.0928	0.1001
180	0.0957	0.0995	0.1013	0.1024	0.0954	0.0949	0.0949	0.1029	0.0942	0.0961	0.0934	0.1012
190	0.0956	0.1005	0.1024	0.1025	0.0961	0.0973	0.0956	0.1046	0.0947	0.0992	0.0939	0.1025
200	0.0962	0.1008	0.1036	0.1039	0.0979	0.0978	0.0976	0.1062	0.0964	0.0967	0.0942	0.1042
220	0.0988	0.1017	0.1043	0.1046	0.1003	0.1	0.1004	0.1063	0.0987	0.0995	0.0968	0.1059
240	0.1024	0.1029	0.1056	0.1061	0.1046	0.1038	0.1053	0.1012	0.1009	0.1037	0.0989	0.1086
260	0.1074	0.1136	0.1068	0.1085	0.112	0.1092	0.1083	0.1027	0.1038	0.106	0.1027	0.1089
280	0.1144	0.1182	0.1137	0.1166	0.1178	0.118	0.1169	0.1077	0.1078	0.1122	0.1061	0.1197
300	0.1264	0.1222	0.1275	0.121	0.1286	0.1313	0.129	0.1261	0.1217	0.1277	0.1232	0.1299
325	0.1345	0.1382	0.1337	0.1366	0.1348	0.1323	0.1316	0.1408	0.1319	0.1312	0.1385	0.1312
365	0.1836	0.1722	0.1775	0.1821	0.1762	0.1744	0.1702	0.1806	0.1822	0.1823	0.1796	0.1748
405	0.2286	0.2216	0.225	0.2216	0.2354	0.2284	0.2329	0.2302	0.2234	0.2257	0.2215	0.2218
445	0.2612	0.2665	0.2643	0.2685	0.2683	0.2659	0.2639	0.2693	0.2707	0.2622	0.2663	0.2635
485	0.2869	0.286	0.2864	0.2854	0.2857	0.2888	0.2834	0.2901	0.2893	0.2871	0.2828	0.2826
525	0.3021	0.3029	0.3092	0.3094	0.3083	0.3038	0.3079	0.3068	0.3095	0.3065	0.3023	0.3038
565	0.3207	0.3213	0.3206	0.3213	0.3259	0.3286	0.3239	0.3208	0.3259	0.3206	0.3204	0.3204
605	0.3278	0.3254	0.3255	0.3216	0.3263	0.3286	0.3248	0.3286	0.3242	0.3209	0.3224	0.325
675	0.3264	0.3212	0.3209	0.3281	0.3262	0.3296	0.3212	0.3289	0.3236	0.3201	0.3254	0.3283
755	0.3274	0.3263	0.3258	0.3229	0.3257	0.3284	0.3216	0.3267	0.3236	0.3209	0.3247	0.3246
855	0.3127	0.3234	0.3282	0.3176	0.3177	0.3202	0.3264	0.3287	0.3267	0.3242	0.3286	0.3199
975	0.3101	0.3188	0.3141	0.3143	0.3103	0.3123	0.3141	0.3113	0.3187	0.3166	0.3194	0.3112
1095	0.3194	0.3158	0.3163	0.3157	0.3165	0.3193	0.3163	0.3177	0.3147	0.3127	0.3109	0.3195
1215	0.3159	0.3103	0.3139	0.3125	0.3148	0.3169	0.3158	0.3146	0.3172	0.3196	0.3187	0.3138
1335	0.3047	0.3087	0.3046	0.3055	0.3168	0.3099	0.3095	0.3065	0.3143	0.3102	0.3178	0.3124
1455	0.3093	0.3033	0.3078	0.3083	0.3174	0.3049	0.3037	0.3069	0.3043	0.3098	0.3023	0.3133

## Sheet: Supplementary Fig. 4
Supplementary Fig.4

[truncated: 2 more sheets: Supplementary Fig. 5, Supplementary Fig. 6]
